# Supplementary material for: Identification of transcription factor co-regulators that drive prostate cancer progression
Source: Sci Rep. 2020 Nov 23;10:20332. doi: 10.1038/s41598-020-77055-5 (PMC7683598; doi:10.1038/s41598-020-77055-5)
Supplement: Supplementary file 1 — Supplementary data S1. [file 41598_2020_77055_MOESM1_ESM.csv]

TFs COAS CORS MIXED
1433Z NCOA4 2410016O06RIK 1700071K01RIK
2A5B NCOA5 A430089I19RIK AKIRIN2
AAPK1 TACC1 ACVR2B ANKRD1
AAPK2 TACC2 ADIPOQ ARID1A
ABT1 TACC3 AEBP1 ARID4A
ADAM8 ATAT1 AEBP2 ARID5B
ADDA ESCO1 AES ASXL1
ADNP ESCO2 AI607873 ASXL2
AF10 HAT1 AJUBA ATF7IP
AF1Q KAT2A ANKRD2 ATN1
AFF4 KAT2B ANKRD33 ATXN1
AGRG3 CREBBP ARHGAP35 BCL3
AHR EP300 ATP8B1 BMP2
AHRR TAF1 ATXN1L BMP4
AIM2 ELP3 AURKB BMP6
AIP GTF3C4 B020004J07RIK BMP7
ALK NCOA1 BAHD1 BPTF
ALX1 NCOA3 BASP1 BRCA1
ALX3 NCOA2 BAZ2A BRD7
ALX4 CLOCK BBS1 CAPN3
AN30A KAT14 BBS10 CBFA2T2
AN30B MCM3AP BBS2 CCAR1
ANDR 2700060E02RIK BBS4 CD38
ANGT 4933416C03RIK BBS5 CDC73
ANKR1 AAMDC BBS7 CDK5RAP2
ANKR2 AATF BC061212 CDKN1C
ANM2 ABHD14B BC080695 CDKN2A
ANXA4 ABLIM2 BC094916 CELA1
AP2A ABLIM3 BCL11A CHD8
AP2B ABRA BCL6 CIITA
AP2C ACVR1 BCL6B CIR1
AP2D ACVR1B BCLAF1 CITED1
AP2E ACVR2A BCOR CITED2
APBB2 ACVRL1 BEND3 COQ7
AR6P4 ADCYAP1 BEND5 CTBP2
ARF ADRB2 BEND6 CTCF
ARGFX AFAP1L2 BIRC5 CTNNB1
ARHG2 AFF1 BMI1 CTR9
ARHG5 AGAP2 BRMS1 CYS1
ARI3A AGO1 BRMS1L DAB2
ARI3B AGO2 BTG2 DAB2IP
ARI4A AGRN C1D DDIT3
ARI5A AGT C1QBP DDX5
ARI5B AGTR2 C87414 DEAF1
ARNT AIRE C87499 DMRT1
ARNT2 AK6 C87977 DRD3
ARRB2 AKAP5 CALCA DUSP26
ARX AKNA CALR EDN1
ASC AKT1 CASP8AP2 EGR1
ASCC1 AKT2 CBFA2T3 ENG
ASCL1 ANKAR CBX1 EOMES
ASCL2 ANKRD42 CBX2 EPC1
ASCL3 ANKRD49 CBX3 EPO
ASPC1 ANXA3 CBX4 FBXW11
ATF1 APBB3 CBX5 FEZF1
ATF2 APEX1 CBX6 FEZF2
ATF3 APP CBX7 FGF9
ATF4 ARAP1 CBX8 FGFR2
ATF5 ARF4 CBY1 FLCN
ATF6A ARHGEF11 CC2D1A FZD1
ATF6B ARHGEF2 CC2D1B FZD8
ATF7 ARHGEF5 CCAR2 GLI2
ATG7 ARID2 CCDC85B GLI3
ATOH1 ARID3A CCND1 GLIS1
ATOH7 ARID3B CD36 GLIS2
ATOH8 ARID3C CDC5L GLIS3
B2CL1 ARID4B CDK5 GM21596
BACH1 ARID5A CDK5R1 GM3258
BACH2 ARL2BP CDKN1B GREM1
BARX1 ARMCX3 CDYL GTF2A1
BARX2 ARRB1 CENPF GTF2A2
BATF ASH1L CGGBP1 HAMP
BATF2 ASH2L CHCHD3 HCFC1
BATF3 ATAD2 CHD4 HCLS1
BBX ATAD2B CHMP1A HFE2
BCD1 ATMIN CIART HINFP
BCLF1 ATRX CIC HIPK2
BEX1 ATXN7 CIPC HMGA1
BHA09 ATXN7L3 CMTM2A HMGA1-RS1
BHE22 AXIN1 CNOT1 HMGA2
BHE40 AYM1 CNOT2 HMGB1
BHE41 BAG1 COMMD7 HMGB2
BMAL1 BAMBI COPS2 HNRNPAB
BMAL2 BANP CORO2A HNRNPK
BMR1A BCAS3 CPEB3 HSF1
BMX BCL10 CREBRF HSF4
BNC1 BCL11B CRY1 IFI27
BNC2 BCL2L12 CRY2 IFNG
BRAC BCL9 CRYM IGBP1
BRD3 BCL9L CTBP1 IKZF1
BRD8 BDNF CTNNBIP1 IKZF4
BRF2 BEX2 CUL3 IL1B
BSH BIRC2 CXXC5 IL4
BT3L4 BLM D5ERTD577E ILF3
BTAF1 BLOC1S2 DACH1 ING4
BTF3 BMP10 DACT1 INPP5K
BTK BMP3 DAP IRF1
C2D1A BMP5 DAXX IRF2BPL
C2D1B BMPR1A DDX20 KDM1A
C2TA BMPR1B DDX54 KDM5A
CADH1 BMPR2 DEPDC1A LDB1
CAN15 BRCA2 DKK1 LEF1
CAN3 BRD4 DKK3 LGR4
CAR11 BRPF1 DLG1 LMO1
CAR14 BTBD8 DLL4 LOC102641666
CARD8 BUD31 DNAJA3 LPIN1
CARTF CALCOCO1 DNAJB5 MAD2L2
CASP CAMK1 DNAJB6 MAGED1
CASZ1 CAMK4 DNAJC17 MAP2K5
CATA CAMTA1 DNMT1 MDFIC
CATIN CAMTA2 DNMT3A MECOM
CBL CAND1 DNMT3B MECP2
CBP CAPRIN2 DNMT3L MED1
CC033 CARF DRAP1 MED25
CCD89 CARM1 DUSP22 MEF2A
CCNA1 CASK E330014E10RIK MEF2C
CCND2 CBFB E4F1 MEN1
CCND3 CCDC62 EDNRB MOSPD1
CD19 CCL3 EED MT3
CD34 CCNA2 EFNA1 MTDH
CD5L CCNC EHMT1 MTF2
CDA7L CCNH EHMT2 MZF1
CDCA4 CCNK EID1 NELFE
CDCA7 CCNL1 EID2 NFATC2
CDK1 CCNL2 ELANE NFATC4
CDK10 CCNT1 ELP2 NFIA
CDK3 CCNT2 EREG NFIB
CDK4 CCPG1 ERN2 NFIC
CDN2A CD28 EZH2 NFIX
CDX2 CD3D EZR NFKB1
CDYL1 CD40 FABP4 NFKB2
CE162 CDH1 FAM89B NIPBL
CE290 CDH13 FASL NODAL
CEBPA CDK2 FGFR1 NOG
CEBPB CDK5RAP3 FGFR3 NOTCH1
CEBPD CDK7 FHL2 NOTCH3
CEBPE CDK9 FNIP1 NPAT
CEBPG CDON FNIP2 NRG1
CFA20 CEACAM1 FST NRIP1
CFLAR CEBPZ GAS6 OSR1
CGL CENPJ GBP4 OSR2
CHCH2 CENPK GCFC2 OVOL2
CHIP CEP290 GCLC PAF1
CHK2 CHCHD2 GFI1 PATZ1
CHP1 CHEK2 GFI1B PDGFB
CIB1 CHERP GLRP1 PER1
CITE1 CHP2 GM10424 PHB
CITE2 CHUK GM10436 PHB2
CITE4 CHURC1 GM12794 PLCB1
CK5P3 CITED4 GM13023 PML
CLD18 CKAP2 GM13040 PPARGC1B
CLUS CNBP GM13043 PRDM16
CMIP CNOT7 GM13057 PRMT2
CML1 COL1A1 GM13078 PSEN1
CMTA2 COPS5 GM13083 PTCH1
CNBP1 CRLF3 GM13084 PTH
CNOT8 CRTC1 GM13088 RB1
COE1 CRTC2 GM13102 RBM15
COE2 CRTC3 GM13103 RBPJ
COE3 CSF3 GM13119 REL
COE4 CSRNP1 GM13125 RELA
COIL CSRNP2 GM13128 RELB
COM1 CSRNP3 GM14459 REST
COMD1 CSRP3 GM15455 RPS6KA5
COMD6 CTCFL GM16340 RSF1
COMD7 CXCR3 GM16427 RTF1
COT1 CXXC1 GM16429 RUNX2
COT2 CYR61 GM16513 RUNX3
CP131 CYTL1 GM2042 SALL1
CP1B1 DCAF6 GM21451 SALL4
CPNE1 DCP1A GM3106 SAP130
CR3L1 DDN GM3139 SBNO2
CR3L2 DDR2 GM3147 SFRP1
CR3L3 DDX17 GM3183 SFRP2
CR3L4 DDX39B GM3259 SHH
CRBL2 DDX3X GM5751 SIN3A
CRCM1 DDX41 GM6351 SKI
CREB1 DDX58 GM6592 SMAD2
CREB3 DHX33 GM7682 SMAD3
CREB5 DHX36 GM7978 SMAD4
CREG1 DLL1 GM7982 SMARCA2
CREM DMRT2 GMNN SMARCA4
CRERF DNAJC2 GPS2 SMO
CRFR2 DRD2 GZF1 SNAI1
CRX DVL1 H2AFY SNW1
CSK21 DVL2 H2AFY2 SP1
CSK22 DVL3 HBA-X SP3
CSK2B DYRK1B HBB-BH1 SPEN
CSKP EAF1 HBB-Y SRC
CSRN1 EAF2 HDAC10 SRY
CSRN2 EBF1 HDAC7 STAT3
CSRN3 EBF2 HDAC9 STAT6
CTDP1 EBF3 HDGF STRN3
CTNB1 EBF4 HEXIM1 SUPT4A
CTND1 EDF1 HEXIM2 SUPT5
CUX2 EGF HIC1 T
CYLD EGFR HIF1AN TAF7
DAB2P EGR2 HIPK1 TBL1X
DACH2 EIF2A HIPK3 TBL1XR1
DACT2 EIF2AK3 HIST1H1C TBP
DAP1 ELL3 HIST1H1D TBX20
DBX1 ENY2 HIST1H1E TBX3
DCPS ERBB2 HIVEP1 TBX6
DCSTP ERBB4 HMG20A TCF7L2
DDRGK ERCC2 HMGN2 TFAP2A
DEDD ERCC3 HNRNPA2B1 TFAP2B
DEDD2 ERCC6 HR TFAP2C
DEND ERLIN1 HSPA8 TGFB1
DEPP ERLIN2 IFI203 TMPRSS6
DGKQ EYA1 IFI205 TNF
DHX9 F2R IMPACT TRAF6
DLX2 FADD INS2 TRIM24
DLX3 FAM170A INSM1 TRIM27
DLX4 FAM58B INSM2 TRIM28
DLX5 FGF1 IRAK1 TRIM37
DLX6 FGF10 IRF2BP1 TRP53
DMBX1 FGF2 IRF2BP2 TRP63
DMRT3 FGF23 IRF3 TRP73
DMRTA FGF4 JARID2 VEGFA
DMRTB FGF7 JAZF1 VHL
DMRTC FHL5 KANK2 WNT10B
DMRTD FHOD1 KCNIP3 WNT11
DMTA2 FNTB KCTD1 WNT4
DNJA3 FSTL3 KDM2B WNT5A
DPRX FUBP1 KDM4A WT1
DRG1 FUBP3 KDM5B WWC1
DRGX FUS KDM5C WWP2
DUS26 FZD2 KHDRBS1 WWTR1
DUXA FZD4 L3MBTL1 XRCC6
DYRK2 FZD5 LANCL2 YAF2
E2AK2 FZD7 LARP7 YAP1
E2AK4 GABPB1 LCOR YBX1
E2F1 GABPB2 LEFTY1 YY1
E2F2 GAL LEP ZBTB16
E2F3 GALR1 LIMD1 ZFP148
E2F4 GALR2 LIMS1 ZFP281
E2F5 GALR3 LIN37 ZFP382
E2F6 GCAT LIN9 ZFP423
E2F7 GCG LMCD1 ZFP639
E2F8 GCM1 LOC100038995 ZFP746
EA3L1 GCN1L1 LOC100041712 ZFP90
EA3L2 GDF2 LOC100503733 ZFPM1
EDA GDF6 LOC100862115 ZFPM2
EDEM2 GDF7 LOC100862166 ZKSCAN17
EDRF1 GDNF LOC100862192 ZKSCAN3
EF1A1 GLI1 LOC100862245 ZP3
EF1D GLMP LOC101055951 ABTB1
EGLN1 GM10705 LOC102634709 ABTB2
EGR3 GM13202 LOC102641031 ACAP1
EGR4 GM21948 LOC102641751 ACAP2
EHF GMEB1 LOC102642938 ACAP3
ELF1 GMEB2 LOC105242489 ACBD6
ELF2 GPBP1 LOC624931 AGAP11
ELF3 GPBP1L1 LOC665290 AGAP3
ELF4 GPER1 LOXL2 AGAP4
ELF5 GRHL1 LOXL3 AGAP5
ELK1 GRHL2 LRP8 AGAP6
ELK3 GRHL3 MAEL AGAP7P
ELK4 GRIN1 MAF1 AGAP9
ELOA1 GSK3A MAGEL2 ANK1
ELOA2 GSK3B MAP3K10 ANK2
ELOA3 GTF2A1L MAPK15 ANK3
ELOB GTF2F1 MBD2 ANKDD1A
ELOC GTF2F2 MBD3 ANKDD1B
ELYS GTF2H1 MBD3L1 ANKEF1
EMX1 H2AFZ MBD3L2 ANKFN1
EMX2 HAS3 MDFI ANKFY1
ENC1 HAX1 MDM2 ANKHD1
ENOA HEATR1 MDM4 ANKIB1
ENPP2 HELZ2 MEPCE ANKK1
EPAS1 HEXB MIER1 ANKLE1
EPHA5 HIVEP3 MINA ANKLE2
ERCC1 HLTF MKKS ANKMY1
ERF HMGN3 MLIP ANKMY2
ERG HRAS MNDAL ANKRA2
ERR1 HSF2 MPHOSPH8 ANKRD10
ERR2 HSPH1 MSX3 ANKRD11
ESR1 HYAL2 MTERF3 ANKRD12
ESR2 IFNAR1 MUP12 ANKRD13A
ETHE1 IFNB1 MUP16 ANKRD13B
ETS1 IFRD1 MUP19 ANKRD13C
ETS2 IFT74 MUP20 ANKRD13D
ETV1 IGF1 MUP4 ANKRD16
ETV2 IGF2 MUP9 ANKRD17
ETV3 IHH MYBBP1A ANKRD18A
ETV3L IKBKB MYEF2 ANKRD18B
ETV4 IKBKG MYPOP ANKRD20A1
ETV5 IKZF2 N4BP2L2 ANKRD20A2
ETV6 IKZF3 NAB1 ANKRD20A3
ETV7 IL10 NAB2 ANKRD20A4
EVI1 IL11 NACC1 ANKRD22
EVX1 IL17A NACC2 ANKRD23
EYA2 IL17F NCOR2 ANKRD24
EYA3 IL1A NDUFA13 ANKRD26
F170A IL2 NEDD4 ANKRD27
FBRL IL22 NELFB ANKRD28
FBW1A IL23A NELFCD ANKRD29
FBXW7 IL25 NEPN ANKRD30A
FER IL33 NF1 ANKRD30B
FER3L IL4I1 NFKBIE ANKRD30BL
FEV IL5 NFX1 ANKRD31
FIGLA IL6 NFXL1 ANKRD33B
FIZ1 ILF2 NKAP ANKRD34A
FLI1 ILK NKRF ANKRD34B
FOG1 ING1 NOC2L ANKRD34C
FOG2 ING2 NONO ANKRD35
FOS ING5 NOSTRIN ANKRD36
FOSB INHBA NOTCH2 ANKRD36B
FOSL1 INO80 NRARP ANKRD36C
FOSL2 INSIG1 NRIP2 ANKRD37
FOXA1 INSIG2 OOG1 ANKRD39
FOXA2 INSR OOG2 ANKRD40
FOXA3 IRF2 OOG3 ANKRD44
FOXB1 IRF4 OOG4 ANKRD45
FOXB2 IRF5 OTUD7B ANKRD46
FOXC1 IRF6 OVOL1 ANKRD50
FOXC2 IRF7 PA2G4 ANKRD52
FOXD1 IRF8 PCGF2 ANKRD53
FOXD2 ITGA6 PCGF6 ANKRD54
FOXD3 ITGB1BP1 PCNA ANKRD55
FOXD4 JADE1 PDCD4 ANKRD6
FOXE1 JAG1 PDE2A ANKRD60
FOXE3 JAK2 PEG3 ANKRD61
FOXF1 JUP PER2 ANKRD62
FOXF2 KDM3A PER3 ANKRD63
FOXG1 KDM6B PEX14 ANKRD65
FOXH1 KDM7A PEX2 ANKRD66
FOXI1 KDM8 PFDN5 ANKRD7
FOXI2 KIT PHF11C ANKRD9
FOXI3 KMT2A PHF12 ANKS1A
FOXJ1 KMT2D PHF14 ANKS1B
FOXJ3 KMT2E PHF19 ANKS3
FOXK1 KPNA6 PHF21A ANKS4B
FOXK2 LBH PIAS1 ANKS6
FOXL1 LDB2 PIAS4 ANKUB1
FOXL2 LEO1 PKIA ANKZF1
FOXM1 LIF PKIG ARAP2
FOXN1 LMO2 PLK1 ARAP3
FOXN2 LMO4 PLK3 ASAP1
FOXN3 LOC102642043 PPID ASAP2
FOXN4 LOC105242480 PPM1F ASAP3
FOXO1 LPIN2 PPP1R13L ASB1
FOXO3 LPIN3 PRAMEF12 ASB10
FOXO4 LRP5 PRAMEF17 ASB11
FOXO6 LRP6 PRAMEF25 ASB12
FOXP1 LUM PRAMEF6 ASB13
FOXP2 MAK PRAMEF8 ASB14
FOXP3 MAML1 PRAMEL1 ASB15
FOXP4 MAML2 PRAMEL4 ASB16
FOXQ1 MAML3 PRAMEL5 ASB17
FOXR1 MAMSTR PRAMEL6 ASB18
FOXR2 MAP2K3 PRAMEL7 ASB2
FOXS1 MAP3K2 PRDM1 ASB3
FX4L1 MAPK1 PRDM13 ASB4
FX4L3 MAPK14 PRDM14 ASB5
FX4L4 MAPK3 PRDM5 ASB6
FX4L5 MAPK7 PRDM6 ASB7
FX4L6 MAPK9 PRDM8 ASB8
FZD6 MAPRE3 PRDX5 ASB9
GABP1 MAVS PRICKLE1 ASPG
GABP2 MAZ PRMT5 ASZ1
GABPA MBTPS2 PRMT6 BANK1
GAS7 MC1R PSMC5 BARD1
GATA1 MCF2L PSMD10 BCORL1
GATA2 MCIDAS PSPC1 BTBD11
GATA3 MDK PTPRK CASKIN1
GATA4 MED10 PURA CASKIN2
GATA5 MED12 PURB CDKN2C
GATA6 MED12L PYDC3 CDKN2D
GATD1 MED13 PYDC4 CLIP3
GBX1 MED14 PYHIN1 CLIP4
GBX2 MED16 RAB23 CLPB
GCM2 MED17 RAMP3 CTTNBP2
GCR MED20 RASD1 DAPK1
GLI4 MED21 RBBP7 DGKI
GO45 MED24 RBBP8 DZANK1
GPBL1 MED26 RBFOX2 ESPN
GPX3 MED27 RBL1 ESPNL
GSC MED30 RBM10 FANK1
GSC2 MED31 RCOR1 FEM1A
GSX1 MED4 RCOR2 FEM1C
GSX2 MED6 RHOX5 FPGT-TNNI3K
GT2D1 MED7 RING1 GIT1
GTD2A MEF2D RIPPLY1 GIT2
GTD2B MET RIPPLY2 GLS
GTF2I MICAL2 RIPPLY3 GLS2
H2AY MICAL3 RLIM GPANK1
HAIR MID2 RNF2 HACE1
HAND1 MKL1 RPS14 HECTD1
HAND2 MKL2 RREB1 IBTK
HAP1 MLLT10 RSL1 INVS
HAVR2 MLLT11 RUNX1T1 KANK1
HBP1 MMS19 RYBP KANK3
HCK MNAT1 S100A1 KANK4
HD MORF4L2 SALL2 KIDINS220
HDA11 MRPL12 SAMD11 KRIT1
HELT MSGN1 SAP30 MIB1
HEN2 MSTN SARNP MIB2
HES1 MTF1 SCAI MTPN
HES2 MURC SCGB1A1 MYO16
HES3 MYBL1 SCMH1 NFKBIB
HES4 MYBL2 SCRT1 NFKBID
HES5 MYCBP SCRT2 NFKBIZ
HES6 MYCS SEMA4D NOTCH4
HES7 MYDGF SET NUDT12
HEY1 MYO6 SETD8 OSBPL1A
HEY2 MYRF SETDB1 OSTF1
HEYL MYSM1 SETDB2 PLA2G6
HHEX MYT1 SFMBT1 POTEA
HIF1A NAA15 SFPQ POTEB
HIF1N NACA SIK1 POTEB2
HIF3A NAMPT SIN3B POTEC
HIRA NCK1 SIRT6 POTED
HLF NCK2 SKIL POTEE
HLX NCL SKOR1 POTEF
HM20A NCOA6 SKOR2 POTEG
HMBX1 NCOA7 SLA2 POTEH
HME2 NDN SLFN1 POTEI
HMOX1 NDP SMAD7 POTEJ
HMX2 NEK4 SMARCE1 POTEM
HMX3 NELFA SMTNL1 PPP1R12B
HNF1A NFAM1 SMYD1 PPP1R12C
HNF1B NFAT5 SMYD2 PPP1R13B
HNF4A NFATC1 SNAI2 PPP1R16A
HNF4G NFATC2IP SNAI3 PPP1R16B
HNRPD NFATC3 SNX6 PPP1R27
HNRPK NFKBIA SORBS3 RAI14
HOIL1 NFYA SPOP RIPK4
HOMEZ NFYB SSX9 SHANK1
HS71A NFYC SSXB1 SHANK2
HS71B NGF SSXB10 SHANK3
HSF5 NIF3L1 SSXB2 SLF1
HSFX1 NKX2-9 SSXB3 SNCAIP
HSFY1 NLRC5 SSXB5 SOWAHA
HSP7C NLRP3 SSXB6 SOWAHB
HTF4 NME2 SSXB8 SOWAHC
HTSF1 NOD2 SSXB9 SOWAHD
HXA1 NOS1 ST18 TANC1
HXA10 NPM1 STRAP TANC2
HXA11 NRBF2 SUDS3 TNKS2
HXA13 NRF1 SUFU TONSL
HXA2 NSD1 SUMO1 TP53BP2
HXA3 NTF3 SUV39H1 TRANK1
HXA4 NUCKS1 SUV39H2 TRPA1
HXA5 NUFIP1 SUZ12 TRPC4
HXA6 NUP62 TAF3 TRPV1
HXA7 OGT TAF9B TRPV2
HXA9 OSM TAGLN3 TRPV3
HXB1 P2RX2 TBPL2 TRPV4
HXB13 P2RY1 TBX15 TRPV5
HXB2 PARK2 TBX2 TRPV6
HXB3 PARK7 TBX22 UACA
HXB4 PARP1 TCEAL7 USH1G
HXB5 PAXBP1 TCERG1 ZDHHC13
HXB6 PBRM1 TCF25 ZDHHC17
HXB7 PCBD1 TCF7 DOT1L
HXB8 PCBD2 TCF7L1 KMT2B
HXB9 PCGF5 TDG KMT2C
HXC10 PCID2 TDG-PS KMT5A
HXC11 PCK1 TFCP2L1 KMT5B
HXC12 PDLIM1 TFDP2 KMT5C
HXC13 PELP1 THAP7 PRDM2
HXC4 PF4 TIMELESS SETD1A
HXC5 PFN1 TLE1 SETD1B
HXC6 PHF2 TLE2 SETD2
HXC8 PHF5A TLE4 BAZ1A
HXC9 PHF8 TNFSF4 BAZ1B
HXD1 PHIP TNP1 BAZ2B
HXD10 PIAS2 TOB1 BRD1
HXD11 PICALM TPR BRPF3
HXD12 PID1 TRAF3IP1 CHD3
HXD13 PIK3R1 TRAF7 CHD5
HXD3 PIK3R2 TRIB3 DIDO1
HXD4 PINK1 TRIM11 DPF1
HXD8 PKD1 TRIM29 DPF2
HXD9 PKD2 TRIM6 DPF3
HYAL1 PLAC8 TRIM66 FANCL
IASPP PLAG1 TSC22D3 FBXL19
ICAM1 PLAGL1 TSG101 G2E3
ID1 PLAGL2 TTC8 ING3
ID2 PLSCR1 TXN1 INTS12
ID3 PMF1 TXNIP JADE2
IER2 POMC UBA3 JADE3
IF16 PPAP2B UBE2I KDM2A
IF4E PPARGC1A UHRF1 KDM5D
IGF1R PPM1A UIMC1 MLLT6
IKBA PPP1R12A URI1 PHF1
IKBB PPP1R15A USP2 PHF10
IKBD PPP2R5B USP47 PHF11
IKBE PPP2R5D UXT PHF13
IKBL1 PPP3CA VLDLR PHF20
IKBZ PPP3CB VPRBP PHF20L1
IKKA PPP3R1 WDTC1 PHF21B
IKKB PPRC1 WFS1 PHF23
IKZF5 PRDM9 WHSC1 PHF24
IL16 PRKD1 WHSC1L1 PHF3
INS PRKD2 WTIP PHF6
IPO11 PRKDC WWC2 PHF7
IPO9 PRL2C2 WWP1 PHRF1
IRAK2 PRPF6 XCL1 PYGO2
IRAK3 PSIP1 XPO1 SHPRH
IRF9 PSMD9 XRCC5 SP100
IRG1 PSRC1 YBX3 SP110
IRX3 PTBP1 YEATS2 SP140
ISL1 PTEN YLPM1 SP140L
ISX PTGES2 YWHAB TCF19
ITB2 PTPN22 YWHAQ TRIM33
ITCH PUS1 ZBED6 UHRF2
ITF2 PYGO1 ZBTB1 ZMYND8
IWS1 RAD21 ZBTB12 CAV1
JDP2 RAD54L2 ZBTB14 APBB1
JMY RAF1 ZBTB18 NA
JUN RAI1 ZBTB20 NA
JUNB RAP2C ZBTB21 NA
JUND RAPGEF3 ZBTB26 NA
KAD6 RASL11A ZBTB3 NA
KAISO RBCK1 ZBTB32 NA
KCC1A RBM14 ZBTB33 NA
KCC1D RBM39 ZBTB38 NA
KCC1G RBMX ZBTB4 NA
KCC2A RBMXL1 ZBTB42 NA
KCD15 RBPJL ZBTB6 NA
KEAP1 RBPMS ZBTB7A NA
KIF7 RET ZC3H8 NA
KIRR1 RFXANK ZFP12 NA
KLF1 RFXAP ZFP128 NA
KLF10 RGCC ZFP13 NA
KLF11 RGMA ZFP174 NA
KLF12 RGMB ZFP191 NA
KLF13 RHOG ZFP217 NA
KLF14 RHOQ ZFP219 NA
KLF16 RIPK1 ZFP263 NA
KLF17 RNASEL ZFP296 NA
KLF2 RNF10 ZFP354A NA
KLF3 RNF111 ZFP354B NA
KLF4 RNF14 ZFP36 NA
KLF5 RNF187 ZFP366 NA
KLF6 RNF20 ZFP438 NA
KLF7 RNF222 ZFP457 NA
KLF8 RNF4 ZFP488 NA
KLF9 RNF41 ZFP536 NA
KPCA RNF6 ZFP568 NA
KPCB ROR2 ZFP57 NA
KPCD RPRD1B ZFP703 NA
KPCD1 RPS6KA1 ZFP706 NA
KPCD2 RPS6KA3 ZFP748 NA
KPCE RPS6KA4 ZFP869 NA
KPCI RRN3 ZFP932 NA
KPCL RUNX1 ZGPAT NA
KPCT RUVBL2 ZMYND11 NA
KPCZ S1PR1 ZMYND15 NA
KS6A1 SAFB ZNHIT1 NA
KS6A4 SAV1 ZSCAN10 NA
KS6A5 SCAND1 HDAC1 NA
KSYK SCAP HDAC11 NA
LAP2 SDPR HDAC2 NA
LBX1 SENP1 HDAC3 NA
LBX2 SENP2 HDAC4 NA
LEG9 SERPINF2 HDAC5 NA
LHX1 SERTAD1 HDAC6 NA
LHX2 SERTAD2 HDAC8 NA
LHX3 SERTAD3 SIRT1 NA
LHX6 SETD3 SIRT2 NA
LHX8 SETD7 SIRT3 NA
LITAF SETX SIRT4 NA
LMBL1 SFR1 SIRT5 NA
LMBL4 SKAP1 SIRT7 NA
LMO3 SLC11A1 BDP1 NA
LMX1A SLC30A9 C17orf49 NA
LMX1B SLC38A3 CHD6 NA
LYL1 SLC40A1 CHD7 NA
LYRIC SLC9A1 CRAMP1 NA
LZTL1 SMAD1 DMAP1 NA
LZTR1 SMAD5 DMTF1 NA
LZTS1 SMARCA1 DNAJC1 NA
M18BP SMARCA5 ELMSAN1 NA
M3K10 SMARCB1 EP400 NA
M3K13 SMARCC1 EZH1 NA
M3K7 SMARCD3 GON4L NA
MAD1 SMYD3 MIER2 NA
MAF SOST MIER3 NA
MAFA SP7 MIS18BP1 NA
MAFB SPAG8 MSANTD1 NA
MAFF SPPL3 MSANTD2 NA
MAFG SPX MSANTD3 NA
MAFK SRA1 MSANTD4 NA
MAGA2 SRF MYB NA
MALT1 SS18 NCOR1 NA
MASTR SS18L1 RCOR3 NA
MAT1 SSBP3 SMARCC2 NA
MAX STAG1 SNAPC4 NA
MBB1A STAG2 TERB1 NA
MBTP1 STAT1 TERF1 NA
MBTP2 STAT4 TERF2 NA
MCAF1 STAT5A TTF1 NA
MCAF2 STAT5B ZKSCAN2 NA
MCM8 STK16 ZNF541 NA
MCR STK3 ZSCAN20 NA
MD2L2 SUB1 ZZZ3 NA
MDS1 SUMO2 NA NA
MED23 SUPT20 NA NA
MEF2B SUPT3 NA NA
MEIS1 SUPT7L NA NA
MEIS2 TADA1 NA NA
MEOX1 TADA2A NA NA
MEOX2 TADA2B NA NA
MESP1 TADA3 NA NA
MESP2 TAF10 NA NA
MGAP TAF11 NA NA
MIC19 TAF12 NA NA
MINT TAF2 NA NA
MIS TAF4A NA NA
MITF TAF5L NA NA
MIXL1 TAF6L NA NA
MK01 TAF7L NA NA
MK03 TAF8 NA NA
MK07 TAF9 NA NA
MK08 TARDBP NA NA
MK09 TASP1 NA NA
MK10 TBK1 NA NA
MK11 TBR1 NA NA
MK14 TBX1 NA NA
MKX TBX19 NA NA
MLF1 TBX21 NA NA
MLX TBX5 NA NA
MLXIP TCEA1 NA NA
MLXPL TCEA2 NA NA
MNDA TCF20 NA NA
MNT TDGF1 NA NA
MNX1 TDRD3 NA NA
MO4L1 TEAD1 NA NA
MO4L2 TEAD2 NA NA
MP2K5 TEAD3 NA NA
MRF TEAD4 NA NA
MRFL TERT NA NA
MRVI1 TESC NA NA
MSRB2 TET1 NA NA
MSX1 TET2 NA NA
MSX2 TET3 NA NA
MT21A TEX24 NA NA
MT21B TFAM NA NA
MTA1 TFAP2D NA NA
MTA2 TFAP2E NA NA
MTA3 TFB2M NA NA
MTG16 TFCP2 NA NA
MTG8 TFDP1 NA NA
MTG8R TFR2 NA NA
MTOR TGFB1I1 NA NA
MUSC TGFB3 NA NA
MXI1 TGFBR1 NA NA
MYBB THOC1 NA NA
MYC THOC5 NA NA
MYCD THRAP3 NA NA
MYCL TLR4 NA NA
MYCN TLR9 NA NA
MYCP1 TMEM173 NA NA
MYF5 TMEM179B NA NA
MYF6 TMSB4X NA NA
MYNN TNFRSF11A NA NA
MYOD1 TNFRSF1A NA NA
MYOG TNFSF11 NA NA
MYT1L TNFSF8 NA NA
MYZAP TNIP1 NA NA
NAA16 TNIP2 NA NA
NAAA TNKS NA NA
NACAM TNNI2 NA NA
NAL12 TOP2A NA NA
NANOG TOPORS NA NA
NBN TOX2 NA NA
NC2A TOX3 NA NA
NC2B TRAF2 NA NA
NDF1 TRF NA NA
NDF2 TRIAP1 NA NA
NDF4 TRIM14 NA NA
NDKB TRIM15 NA NA
NECD TRIM16 NA NA
NEMO TRIM21 NA NA
NF2L1 TRIM25 NA NA
NF2L2 TRIM26 NA NA
NF2L3 TRIM31 NA NA
NFAC1 TRIM32 NA NA
NFAC2 TRIM38 NA NA
NFAC3 TRIM62 NA NA
NFAC4 TRIM8 NA NA
NFE2 TRIP4 NA NA
NFE4 TRP53BP1 NA NA
NFIL3 TRP53INP1 NA NA
NGN1 TRP53INP2 NA NA
NGN2 TRRAP NA NA
NGN3 TSC2 NA NA
NIF3L TTC5 NA NA
NKX11 TXK NA NA
NKX12 UBE2L3 NA NA
NKX21 UBE3A NA NA
NKX22 USP16 NA NA
NKX23 USP22 NA NA
NKX24 UTF1 NA NA
NKX25 UTP15 NA NA
NKX26 VGLL2 NA NA
NKX28 WAC NA NA
NKX31 WBP2 NA NA
NKX61 WDR5 NA NA
NKX62 WDR61 NA NA
NKX63 WNT1 NA NA
NLK WNT2 NA NA
NLRC3 WNT3A NA NA
NLRC4 WNT6 NA NA
NLRP1 WNT7A NA NA
NLTP WWOX NA NA
NOBOX YES1 NA NA
NOCT YWHAH NA NA
NOD1 ZBED3 NA NA
NOP58 ZBTB17 NA NA
NOTC1 ZBTB49 NA NA
NOTC2 ZBTB7B NA NA
NOX4 ZFAT NA NA
NPAS1 ZFP287 NA NA
NPAS2 ZFP292 NA NA
NPAS3 ZFP326 NA NA
NPAS4 ZFP384 NA NA
NPM ZFP462 NA NA
NR0B1 ZFP467 NA NA
NR0B2 ZFP516 NA NA
NR1D1 ZFP711 NA NA
NR1D2 ZFP750 NA NA
NR1H2 ZFP821 NA NA
NR1H3 ZFP957 NA NA
NR1H4 ZIC1 NA NA
NR1I2 ZIC3 NA NA
NR1I3 ZMIZ1 NA NA
NR2C2 ZMIZ2 NA NA
NR2E3 ZPR1 NA NA
NR2F6 ZSCAN21 NA NA
NR4A1 ZXDB NA NA
NR4A2 ZXDC NA NA
NR4A3 KAT5 NA NA
NR5A2 KAT6A NA NA
NR6A1 KAT6B NA NA
NRL KAT7 NA NA
NS1BP KAT8 NA NA
NTH AAAS NA NA
NTRK1 AAMP NA NA
NUCG AHI1 NA NA
OLIG1 AMBRA1 NA NA
OLIG2 APAF1 NA NA
OLIG3 ARPC1A NA NA
ONEC2 ARPC1B NA NA
ONEC3 ATG16L1 NA NA
OPRD ATG16L2 NA NA
OPTN BOP1 NA NA
ORAI3 BRWD1 NA NA
ORC6 BRWD3 NA NA
OS9 BTRC NA NA
OTUL BUB3 NA NA
OVOL3 CDC20 NA NA
OZF CDC20B NA NA
P CDC40 NA NA
P53 CDRT1 NA NA
P5F1B CHAF1B NA NA
P63 CIAO1 NA NA
P66A COPA NA NA
P66B COPB2 NA NA
P73 UTP4 NA NA
P85A NA NA NA
P85B TRERF1 NA NA
PA21B GLI3 NA NA
PA2GX NA NA NA
PAR10 NA NA NA
PAR6A NA NA NA
PAX2 NA NA NA
PAX3 NA NA NA
PAX5 NA NA NA
PAX6 NA NA NA
PAX7 NA NA NA
PAX8 NA NA NA
PAX9 NA NA NA
PAXB1 NA NA NA
PBIP1 NA NA NA
PBX1 NA NA NA
PBX2 NA NA NA
PBX3 NA NA NA
PBX4 NA NA NA
PDGFC NA NA NA
PDLI1 NA NA NA
PDX1 NA NA NA
PE2R3 NA NA NA
PEBB NA NA NA
PELI1 NA NA NA
PFD1 NA NA NA
PFD4 NA NA NA
PGBD1 NA NA NA
PHC2 NA NA NA
PHS NA NA NA
PHTF1 NA NA NA
PHTF2 NA NA NA
PHX2A NA NA NA
PHX2B NA NA NA
PIAS3 NA NA NA
PIDD1 NA NA NA
PIGM NA NA NA
PIM1 NA NA NA
PIT1 NA NA NA
PITX1 NA NA NA
PITX2 NA NA NA
PITX3 NA NA NA
PKCB1 NA NA NA
PKHD1 NA NA NA
PKNX1 NA NA NA
PLAK NA NA NA
PLAL2 NA NA NA
PLPP3 NA NA NA
PO2F1 NA NA NA
PO2F2 NA NA NA
PO2F3 NA NA NA
PO3F1 NA NA NA
PO3F2 NA NA NA
PO3F3 NA NA NA
PO3F4 NA NA NA
PO4F1 NA NA NA
PO4F2 NA NA NA
PO4F3 NA NA NA
PO5F1 NA NA NA
PO5F2 NA NA NA
PO6F1 NA NA NA
PO6F2 NA NA NA
POGZ NA NA NA
PP2BA NA NA NA
PPARA NA NA NA
PPARD NA NA NA
PPARG NA NA NA
PRCC NA NA NA
PRD14 NA NA NA
PRD15 NA NA NA
PRD16 NA NA NA
PRDM4 NA NA NA
PRDX3 NA NA NA
PRGC1 NA NA NA
PRGC2 NA NA NA
PRGR NA NA NA
PRIO NA NA NA
PRKN2 NA NA NA
PROP1 NA NA NA
PROX1 NA NA NA
PRRX2 NA NA NA
PRS8 NA NA NA
PSA6 NA NA NA
PSA7 NA NA NA
PSD10 NA NA NA
PTC1 NA NA NA
PTF1A NA NA NA
PTGIS NA NA NA
PTHR NA NA NA
PTHY NA NA NA
PTRF NA NA NA
PTTG NA NA NA
PTTG1 NA NA NA
PUF60 NA NA NA
PYDC1 NA NA NA
PYDC2 NA NA NA
RAB17 NA NA NA
RAB7B NA NA NA
RAGE NA NA NA
RARA NA NA NA
RARG NA NA NA
RASF1 NA NA NA
RASH NA NA NA
RASK NA NA NA
RB NA NA NA
RB6I2 NA NA NA
RBCC1 NA NA NA
RBL2 NA NA NA
RBTN2 NA NA NA
RCAN1 NA NA NA
RD23B NA NA NA
REBL1 NA NA NA
RELN NA NA NA
REQU NA NA NA
RERE NA NA NA
REXO4 NA NA NA
RFOX2 NA NA NA
RFX1 NA NA NA
RFX2 NA NA NA
RFX3 NA NA NA
RFX4 NA NA NA
RFX5 NA NA NA
RFX6 NA NA NA
RFX7 NA NA NA
RFX8 NA NA NA
RFXK NA NA NA
RHG35 NA NA NA
RHXF1 NA NA NA
RING2 NA NA NA
RIPK2 NA NA NA
RIPK3 NA NA NA
RL40 NA NA NA
RM36 NA NA NA
RMP NA NA NA
RN19A NA NA NA
RN222 NA NA NA
RN3P1 NA NA NA
RN3P2 NA NA NA
RNC NA NA NA
RNF12 NA NA NA
RNF25 NA NA NA
RNF31 NA NA NA
RO52 NA NA NA
ROAA NA NA NA
RORA NA NA NA
RORB NA NA NA
RORG NA NA NA
ROS1 NA NA NA
RPA34 NA NA NA
RPAB1 NA NA NA
RPAB2 NA NA NA
RPAB3 NA NA NA
RPAB5 NA NA NA
RPB1 NA NA NA
RPB11 NA NA NA
RPB2 NA NA NA
RPB3 NA NA NA
RPB4 NA NA NA
RPB7 NA NA NA
RPB9 NA NA NA
RPTOR NA NA NA
RRP5 NA NA NA
RS27A NA NA NA
RS3 NA NA NA
RS3A NA NA NA
RT22 NA NA NA
RUVB2 NA NA NA
RWDD3 NA NA NA
RXRA NA NA NA
RXRB NA NA NA
S10A8 NA NA NA
S10A9 NA NA NA
S10AC NA NA NA
S26A3 NA NA NA
S2A4R NA NA NA
S6OS1 NA NA NA
SALL3 NA NA NA
SATB1 NA NA NA
SATB2 NA NA NA
SCML1 NA NA NA
SCML2 NA NA NA
SCND1 NA NA NA
SCND2 NA NA NA
SCND3 NA NA NA
SCX NA NA NA
SDCB1 NA NA NA
SEBOX NA NA NA
SETD6 NA NA NA
SF01 NA NA NA
SFRP4 NA NA NA
SFRP5 NA NA NA
SG3A1 NA NA NA
SG3A2 NA NA NA
SGK1 NA NA NA
SGK3 NA NA NA
SHOX NA NA NA
SIAH1 NA NA NA
SIGIR NA NA NA
SIM1 NA NA NA
SIM2 NA NA NA
SIR1 NA NA NA
SIR2 NA NA NA
SIR6 NA NA NA
SIVA NA NA NA
SIX1 NA NA NA
SIX2 NA NA NA
SIX3 NA NA NA
SIX5 NA NA NA
SMAD6 NA NA NA
SMAD9 NA NA NA
SMBP2 NA NA NA
SMCA2 NA NA NA
SMCA4 NA NA NA
SMCA5 NA NA NA
SMRC1 NA NA NA
SMRD3 NA NA NA
SND1 NA NA NA
SNF5 NA NA NA
SNF8 NA NA NA
SNPC1 NA NA NA
SNPC2 NA NA NA
SNPC3 NA NA NA
SNPC4 NA NA NA
SNPC5 NA NA NA
SOLH1 NA NA NA
SOLH2 NA NA NA
SORCN NA NA NA
SORT NA NA NA
SOX1 NA NA NA
SOX10 NA NA NA
SOX11 NA NA NA
SOX12 NA NA NA
SOX13 NA NA NA
SOX14 NA NA NA
SOX15 NA NA NA
SOX17 NA NA NA
SOX18 NA NA NA
SOX2 NA NA NA
SOX21 NA NA NA
SOX3 NA NA NA
SOX30 NA NA NA
SOX4 NA NA NA
SOX5 NA NA NA
SOX6 NA NA NA
SOX7 NA NA NA
SOX8 NA NA NA
SOX9 NA NA NA
SP2 NA NA NA
SP201 NA NA NA
SP202 NA NA NA
SP20H NA NA NA
SP4 NA NA NA
SP5 NA NA NA
SP6 NA NA NA
SP8 NA NA NA
SP9 NA NA NA
SPDEF NA NA NA
SPHK1 NA NA NA
SPI1 NA NA NA
SPIB NA NA NA
SPIC NA NA NA
SPOPL NA NA NA
SPT4H NA NA NA
SPT5H NA NA NA
SPT6H NA NA NA
SPZ1 NA NA NA
SRBP1 NA NA NA
SRBP2 NA NA NA
SRCAP NA NA NA
SREC NA NA NA
STA5A NA NA NA
STA5B NA NA NA
STAT2 NA NA NA
STF1 NA NA NA
STIL NA NA NA
STING NA NA NA
STK36 NA NA NA
STK4 NA NA NA
STON1 NA NA NA
STOX1 NA NA NA
SUH NA NA NA
SY14L NA NA NA
T229A NA NA NA
T22D1 NA NA NA
T22D2 NA NA NA
T22D3 NA NA NA
T22D4 NA NA NA
T2AG NA NA NA
T2EA NA NA NA
T2EB NA NA NA
T2FA NA NA NA
T2FB NA NA NA
T2H2L NA NA NA
TAB1 NA NA NA
TAB2 NA NA NA
TAB3 NA NA NA
TAD2A NA NA NA
TAD2B NA NA NA
TADBP NA NA NA
TAF13 NA NA NA
TAF1A NA NA NA
TAF1B NA NA NA
TAF1C NA NA NA
TAF1D NA NA NA
TAF1L NA NA NA
TAF4 NA NA NA
TAF4B NA NA NA
TAF5 NA NA NA
TAF6 NA NA NA
TAL1 NA NA NA
TAL2 NA NA NA
TAP26 NA NA NA
TAXB1 NA NA NA
TBPL1 NA NA NA
TBX10 NA NA NA
TBX18 NA NA NA
TBX4 NA NA NA
TCAL1 NA NA NA
TCAL7 NA NA NA
TCAM1 NA NA NA
TCF15 NA NA NA
TCF21 NA NA NA
TCF23 NA NA NA
TCF24 NA NA NA
TCFL5 NA NA NA
TCP1L NA NA NA
TCP4 NA NA NA
TCRG1 NA NA NA
TE2IP NA NA NA
TEF NA NA NA
TF2AA NA NA NA
TF2AY NA NA NA
TF2B NA NA NA
TF2H1 NA NA NA
TF2H2 NA NA NA
TF2H3 NA NA NA
TF2H4 NA NA NA
TF2H5 NA NA NA
TF2L1 NA NA NA
TF2LX NA NA NA
TF2LY NA NA NA
TF3A NA NA NA
TF3B NA NA NA
TF3C1 NA NA NA
TF3C2 NA NA NA
TF3C3 NA NA NA
TF3C4 NA NA NA
TF3C5 NA NA NA
TF3C6 NA NA NA
TF65 NA NA NA
TF7L1 NA NA NA
TF7L2 NA NA NA
TFAP4 NA NA NA
TFB1M NA NA NA
TFDP3 NA NA NA
TFE2 NA NA NA
TFE3 NA NA NA
TFEB NA NA NA
TFEC NA NA NA
TGIF1 NA NA NA
TGIF2 NA NA NA
THA NA NA NA
THA11 NA NA NA
THB NA NA NA
THIO NA NA NA
THRSP NA NA NA
TIF1B NA NA NA
TIRAP NA NA NA
TISB NA NA NA
TISD NA NA NA
TLR2 NA NA NA
TM119 NA NA NA
TMF1 NA NA NA
TN13B NA NA NA
TNAP3 NA NA NA
TNF11 NA NA NA
TNF18 NA NA NA
TNFA NA NA NA
TNFL4 NA NA NA
TNR11 NA NA NA
TNR27 NA NA NA
TNR4 NA NA NA
TNR5 NA NA NA
TP53B NA NA NA
TPC2A NA NA NA
TR10A NA NA NA
TR19L NA NA NA
TRADD NA NA NA
TRAF1 NA NA NA
TRAF3 NA NA NA
TRAF5 NA NA NA
TREF1 NA NA NA
TRFL NA NA NA
TRI13 NA NA NA
TRI14 NA NA NA
TRI15 NA NA NA
TRI18 NA NA NA
TRI22 NA NA NA
TRI25 NA NA NA
TRI26 NA NA NA
TRI27 NA NA NA
TRI29 NA NA NA
TRI31 NA NA NA
TRI32 NA NA NA
TRI34 NA NA NA
TRI37 NA NA NA
TRI38 NA NA NA
TRI40 NA NA NA
TRI52 NA NA NA
TRI62 NA NA NA
TRIB1 NA NA NA
TRIB2 NA NA NA
TRIM1 NA NA NA
TRIM5 NA NA NA
TRPS1 NA NA NA
TRUA NA NA NA
TSP1 NA NA NA
TSP4 NA NA NA
TSSK4 NA NA NA
TULP4 NA NA NA
TWST1 NA NA NA
TWST2 NA NA NA
TYY1 NA NA NA
TYY2 NA NA NA
UB2V1 NA NA NA
UBB NA NA NA
UBC NA NA NA
UBC9 NA NA NA
UBE2N NA NA NA
UBF1 NA NA NA
UBIP1 NA NA NA
UBN1 NA NA NA
UBP28 NA NA NA
UBP7 NA NA NA
UBR5 NA NA NA
UBXN7 NA NA NA
UFL1 NA NA NA
UNC4 NA NA NA
USF1 NA NA NA
USF2 NA NA NA
USF3 NA NA NA
VAV NA NA NA
VAX1 NA NA NA
VAX2 NA NA NA
VDR NA NA NA
VEZF1 NA NA NA
VPS72 NA NA NA
VSX1 NA NA NA
WDFY2 NA NA NA
WDR11 NA NA NA
WN10B NA NA NA
WNT16 NA NA NA
XBP1 NA NA NA
XPC NA NA NA
XPF NA NA NA
YBOX1 NA NA NA
YBOX3 NA NA NA
YETS4 NA NA NA
Z280A NA NA NA
Z280B NA NA NA
Z280C NA NA NA
Z280D NA NA NA
Z286A NA NA NA
Z286B NA NA NA
Z354A NA NA NA
Z354B NA NA NA
Z354C NA NA NA
Z355P NA NA NA
Z518A NA NA NA
Z518B NA NA NA
Z585A NA NA NA
Z585B NA NA NA
Z587B NA NA NA
Z658B NA NA NA
Z780A NA NA NA
Z780B NA NA NA
ZBED1 NA NA NA
ZBT11 NA NA NA
ZBT14 NA NA NA
ZBT16 NA NA NA
ZBT17 NA NA NA
ZBT18 NA NA NA
ZBT20 NA NA NA
ZBT25 NA NA NA
ZBT32 NA NA NA
ZBT38 NA NA NA
ZBT48 NA NA NA
ZBT49 NA NA NA
ZC12A NA NA NA
ZEB1 NA NA NA
ZEP1 NA NA NA
ZEP2 NA NA NA
ZEP3 NA NA NA
ZF69B NA NA NA
ZFHX3 NA NA NA
ZFP1 NA NA NA
ZFP14 NA NA NA
ZFP2 NA NA NA
ZFP28 NA NA NA
ZFP3 NA NA NA
ZFP30 NA NA NA
ZFP37 NA NA NA
ZFP42 NA NA NA
ZFP82 NA NA NA
ZFX NA NA NA
ZFY NA NA NA
ZGLP1 NA NA NA
ZHANG NA NA NA
ZHX1 NA NA NA
ZHX2 NA NA NA
ZHX3 NA NA NA
ZIC2 NA NA NA
ZIK1 NA NA NA
ZIM2 NA NA NA
ZIM3 NA NA NA
ZKSC1 NA NA NA
ZKSC2 NA NA NA
ZKSC3 NA NA NA
ZKSC4 NA NA NA
ZKSC5 NA NA NA
ZKSC7 NA NA NA
ZKSC8 NA NA NA
ZMYM2 NA NA NA
ZMYM5 NA NA NA
ZN112 NA NA NA
ZN117 NA NA NA
ZN121 NA NA NA
ZN131 NA NA NA
ZN132 NA NA NA
ZN133 NA NA NA
ZN134 NA NA NA
ZN135 NA NA NA
ZN137 NA NA NA
ZN138 NA NA NA
ZN140 NA NA NA
ZN148 NA NA NA
ZN154 NA NA NA
ZN155 NA NA NA
ZN157 NA NA NA
ZN165 NA NA NA
ZN174 NA NA NA
ZN175 NA NA NA
ZN180 NA NA NA
ZN182 NA NA NA
ZN189 NA NA NA
ZN197 NA NA NA
ZN202 NA NA NA
ZN205 NA NA NA
ZN207 NA NA NA
ZN211 NA NA NA
ZN213 NA NA NA
ZN215 NA NA NA
ZN217 NA NA NA
ZN219 NA NA NA
ZN221 NA NA NA
ZN222 NA NA NA
ZN223 NA NA NA
ZN224 NA NA NA
ZN225 NA NA NA
ZN226 NA NA NA
ZN227 NA NA NA
ZN229 NA NA NA
ZN232 NA NA NA
ZN233 NA NA NA
ZN234 NA NA NA
ZN235 NA NA NA
ZN239 NA NA NA
ZN250 NA NA NA
ZN251 NA NA NA
ZN253 NA NA NA
ZN254 NA NA NA
ZN256 NA NA NA
ZN260 NA NA NA
ZN263 NA NA NA
ZN267 NA NA NA
ZN268 NA NA NA
ZN274 NA NA NA
ZN275 NA NA NA
ZN281 NA NA NA
ZN283 NA NA NA
ZN284 NA NA NA
ZN287 NA NA NA
ZN296 NA NA NA
ZN300 NA NA NA
ZN302 NA NA NA
ZN304 NA NA NA
ZN311 NA NA NA
ZN317 NA NA NA
ZN320 NA NA NA
ZN322 NA NA NA
ZN334 NA NA NA
ZN33A NA NA NA
ZN33B NA NA NA
ZN345 NA NA NA
ZN363 NA NA NA
ZN367 NA NA NA
ZN37A NA NA NA
ZN382 NA NA NA
ZN383 NA NA NA
ZN384 NA NA NA
ZN391 NA NA NA
ZN394 NA NA NA
ZN396 NA NA NA
ZN397 NA NA NA
ZN398 NA NA NA
ZN410 NA NA NA
ZN415 NA NA NA
ZN418 NA NA NA
ZN419 NA NA NA
ZN420 NA NA NA
ZN423 NA NA NA
ZN429 NA NA NA
ZN431 NA NA NA
ZN432 NA NA NA
ZN436 NA NA NA
ZN438 NA NA NA
ZN444 NA NA NA
ZN445 NA NA NA
ZN446 NA NA NA
ZN449 NA NA NA
ZN451 NA NA NA
ZN454 NA NA NA
ZN461 NA NA NA
ZN467 NA NA NA
ZN470 NA NA NA
ZN471 NA NA NA
ZN480 NA NA NA
ZN483 NA NA NA
ZN484 NA NA NA
ZN490 NA NA NA
ZN493 NA NA NA
ZN496 NA NA NA
ZN500 NA NA NA
ZN501 NA NA NA
ZN514 NA NA NA
ZN516 NA NA NA
ZN521 NA NA NA
ZN528 NA NA NA
ZN534 NA NA NA
ZN540 NA NA NA
ZN542 NA NA NA
ZN544 NA NA NA
ZN546 NA NA NA
ZN548 NA NA NA
ZN549 NA NA NA
ZN551 NA NA NA
ZN552 NA NA NA
ZN561 NA NA NA
ZN564 NA NA NA
ZN565 NA NA NA
ZN567 NA NA NA
ZN568 NA NA NA
ZN570 NA NA NA
ZN571 NA NA NA
ZN573 NA NA NA
ZN577 NA NA NA
ZN580 NA NA NA
ZN583 NA NA NA
ZN584 NA NA NA
ZN586 NA NA NA
ZN595 NA NA NA
ZN600 NA NA NA
ZN605 NA NA NA
ZN606 NA NA NA
ZN607 NA NA NA
ZN611 NA NA NA
ZN613 NA NA NA
ZN615 NA NA NA
ZN616 NA NA NA
ZN621 NA NA NA
ZN622 NA NA NA
ZN623 NA NA NA
ZN624 NA NA NA
ZN628 NA NA NA
ZN629 NA NA NA
ZN630 NA NA NA
ZN639 NA NA NA
ZN641 NA NA NA
ZN649 NA NA NA
ZN655 NA NA NA
ZN658 NA NA NA
ZN660 NA NA NA
ZN668 NA NA NA
ZN675 NA NA NA
ZN677 NA NA NA
ZN681 NA NA NA
ZN691 NA NA NA
ZN696 NA NA NA
ZN699 NA NA NA
ZN711 NA NA NA
ZN717 NA NA NA
ZN726 NA NA NA
ZN728 NA NA NA
ZN746 NA NA NA
ZN750 NA NA NA
ZN75C NA NA NA
ZN75D NA NA NA
ZN761 NA NA NA
ZN770 NA NA NA
ZN772 NA NA NA
ZN773 NA NA NA
ZN782 NA NA NA
ZN789 NA NA NA
ZN790 NA NA NA
ZN792 NA NA NA
ZN793 NA NA NA
ZN806 NA NA NA
ZN808 NA NA NA
ZN814 NA NA NA
ZN816 NA NA NA
ZN821 NA NA NA
ZN829 NA NA NA
ZN831 NA NA NA
ZN835 NA NA NA
ZN836 NA NA NA
ZN837 NA NA NA
ZN841 NA NA NA
ZN879 NA NA NA
ZN880 NA NA NA
ZN883 NA NA NA
ZN888 NA NA NA
ZNF12 NA NA NA
ZNF16 NA NA NA
ZNF18 NA NA NA
ZNF19 NA NA NA
ZNF2 NA NA NA
ZNF23 NA NA NA
ZNF24 NA NA NA
ZNF26 NA NA NA
ZNF28 NA NA NA
ZNF3 NA NA NA
ZNF30 NA NA NA
ZNF35 NA NA NA
ZNF41 NA NA NA
ZNF43 NA NA NA
ZNF45 NA NA NA
ZNF67 NA NA NA
ZNF7 NA NA NA
ZNF71 NA NA NA
ZNF73 NA NA NA
ZNF74 NA NA NA
ZNF79 NA NA NA
ZNF8 NA NA NA
ZNF81 NA NA NA
ZNF83 NA NA NA
ZNF85 NA NA NA
ZNF90 NA NA NA
ZNF91 NA NA NA
ZNF92 NA NA NA
ZNF93 NA NA NA
ZNT9 NA NA NA
ZRAB2 NA NA NA
ZSA5A NA NA NA
ZSA5B NA NA NA
ZSA5C NA NA NA
ZSA5D NA NA NA
ZSC10 NA NA NA
ZSC12 NA NA NA
ZSC16 NA NA NA
ZSC18 NA NA NA
ZSC20 NA NA NA
ZSC22 NA NA NA
ZSC23 NA NA NA
ZSC25 NA NA NA
ZSC26 NA NA NA
ZSC29 NA NA NA
ZSC30 NA NA NA
ZSC31 NA NA NA
ZSC32 NA NA NA
ZSC9 NA NA NA
ZSCA1 NA NA NA
ZSCA2 NA NA NA
ZSCA4 NA NA NA
ZXDA NA NA NA
ABL1 NA NA NA
AFF3 NA NA NA
AHCTF1 NA NA NA
ALF NA NA NA
ALS2CR8 NA NA NA
ANKRD25 NA NA NA
ANKRD32 NA NA NA
ANKRD5 NA NA NA
APC NA NA NA
AR NA NA NA
ARID1B NA NA NA
ARNTL NA NA NA
ARNTL2 NA NA NA
ASCC2 NA NA NA
ASCC3 NA NA NA
ATBF1 NA NA NA
ATF6 NA NA NA
ATM NA NA NA
BAPX1 NA NA NA
BARHL1 NA NA NA
BARHL2 NA NA NA
BHLHB2 NA NA NA
BHLHB3 NA NA NA
BHLHB8 NA NA NA
BIN1 NA NA NA
BLZF1 NA NA NA
BOLA1 NA NA NA
BRDT NA NA NA
BRF1 NA NA NA
BRIP1 NA NA NA
BTBD4 NA NA NA
BTG1 NA NA NA
BZW1 NA NA NA
C14orf106 NA NA NA
C14orf92 NA NA NA
C19orf2 NA NA NA
C19orf7 NA NA NA
C1orf83 NA NA NA
C20orf100 NA NA NA
C20orf151 NA NA NA
C20orf18 NA NA NA
C21orf66 NA NA NA
C21orf7 NA NA NA
C2orf26 NA NA NA
C2orf3 NA NA NA
C7orf11 NA NA NA
CART1 NA NA NA
CCRN4L NA NA NA
CDX1 NA NA NA
CDX4 NA NA NA
CENPB NA NA NA
CENTG3 NA NA NA
CEP110 NA NA NA
CHAF1A NA NA NA
CHD2 NA NA NA
CHES1 NA NA NA
CHX10 NA NA NA
CNOT3 NA NA NA
CNOT4 NA NA NA
CNOT6 NA NA NA
CNOT6L NA NA NA
COBRA1 NA NA NA
CRABP2 NA NA NA
CRAMP1L NA NA NA
CREB3L1 NA NA NA
CREB3L3 NA NA NA
CREB3L4 NA NA NA
CREBL1 NA NA NA
CREBL2 NA NA NA
CRSP2 NA NA NA
CRSP3 NA NA NA
CRSP6 NA NA NA
CRSP7 NA NA NA
CRSP8 NA NA NA
CRSP9 NA NA NA
CSDA NA NA NA
CSDC2 NA NA NA
CSDE1 NA NA NA
CSRP2 NA NA NA
CTDSPL NA NA NA
CTNNBL1 NA NA NA
CUTL1 NA NA NA
CUTL2 NA NA NA
CXorf43 NA NA NA
DAZAP2 NA NA NA
DBP NA NA NA
DDB1 NA NA NA
DDB2 NA NA NA
DEK NA NA NA
DENND4A NA NA NA
DHX38 NA NA NA
DIP2C NA NA NA
DKFZp762I137 NA NA NA
DLX1 NA NA NA
DMRTA1 NA NA NA
DMRTB1 NA NA NA
DMRTC2 NA NA NA
DR1 NA NA NA
DTX1 NA NA NA
DUX3 NA NA NA
DUX4 NA NA NA
EBF NA NA NA
ECD NA NA NA
EEF1A1 NA NA NA
EIF2AK2 NA NA NA
EIF5B NA NA NA
ELAVL2 NA NA NA
ELL NA NA NA
ELL2 NA NA NA
EN1 NA NA NA
EN2 NA NA NA
ENO1 NA NA NA
ERCC8 NA NA NA
ESPL1 NA NA NA
ESRRA NA NA NA
ESRRB NA NA NA
ESRRG NA NA NA
ESX1 NA NA NA
EWSR1 NA NA NA
EYA4 NA NA NA
FAIM3 NA NA NA
FALZ NA NA NA
FBXL10 NA NA NA
FBXL11 NA NA NA
FBXO7 NA NA NA
FKHL18 NA NA NA
FKSG14 NA NA NA
FLJ11795 NA NA NA
FLJ14768 NA NA NA
FLJ23436 NA NA NA
FLJ25169 NA NA NA
FLJ25680 NA NA NA
FLJ31875 NA NA NA
FLJ32130 NA NA NA
FMR1 NA NA NA
FOXD4L1 NA NA NA
FOXD4L4 NA NA NA
FOXG1A NA NA NA
FOXG1B NA NA NA
FOXG1C NA NA NA
FOXJ2 NA NA NA
FOXO1A NA NA NA
FOXO3A NA NA NA
FUSIP1 NA NA NA
FXR1 NA NA NA
FXR2 NA NA NA
GATAD1 NA NA NA
GATAD2A NA NA NA
GATAD2B NA NA NA
GIOT-1 NA NA NA
GM632 NA NA NA
GRLF1 NA NA NA
GSCL NA NA NA
GSH1 NA NA NA
GSH2 NA NA NA
GTF2B NA NA NA
GTF2E1 NA NA NA
GTF2E2 NA NA NA
GTF2H2 NA NA NA
GTF2H3 NA NA NA
GTF2H4 NA NA NA
GTF2IRD1 NA NA NA
GTF3A NA NA NA
GTF3C1 NA NA NA
GTF3C2 NA NA NA
GTF3C3 NA NA NA
GTF3C5 NA NA NA
H1F0 NA NA NA
H1FX NA NA NA
HABP4 NA NA NA
HBXAP NA NA NA
HDAC7A NA NA NA
HDGF2 NA NA NA
HELZ NA NA NA
HESX1 NA NA NA
HIC2 NA NA NA
HIP2 NA NA NA
HIST1H1B NA NA NA
HIST1H1T NA NA NA
HIST1H2BB NA NA NA
HIST1H2BC NA NA NA
HIST1H2BD NA NA NA
HIST1H2BE NA NA NA
HIST1H2BG NA NA NA
HIST1H2BH NA NA NA
HIST1H2BJ NA NA NA
HIST1H2BN NA NA NA
HIST2H2BE NA NA NA
HIVEP2 NA NA NA
HKR1 NA NA NA
HKR2 NA NA NA
HKR3 NA NA NA
HLX1 NA NA NA
HLXB9 NA NA NA
HMBOX1 NA NA NA
HMG20B NA NA NA
HMG2L1 NA NA NA
HMG4L NA NA NA
HMGB3 NA NA NA
HMGB4 NA NA NA
HMGN1 NA NA NA
HMGN4 NA NA NA
HMX1 NA NA NA
HNRNPG-T NA NA NA
HNRPAB NA NA NA
HNRPR NA NA NA
HNRPUL1 NA NA NA
HOP NA NA NA
HOXA1 NA NA NA
HOXA10 NA NA NA
HOXA11 NA NA NA
HOXA13 NA NA NA
HOXA2 NA NA NA
HOXA3 NA NA NA
HOXA4 NA NA NA
HOXA5 NA NA NA
HOXA6 NA NA NA
HOXA7 NA NA NA
HOXA9 NA NA NA
HOXB1 NA NA NA
HOXB13 NA NA NA
HOXB2 NA NA NA
HOXB3 NA NA NA
HOXB4 NA NA NA
HOXB5 NA NA NA
HOXB6 NA NA NA
HOXB7 NA NA NA
HOXB8 NA NA NA
HOXB9 NA NA NA
HOXC10 NA NA NA
HOXC11 NA NA NA
HOXC12 NA NA NA
HOXC13 NA NA NA
HOXC4 NA NA NA
HOXC5 NA NA NA
HOXC6 NA NA NA
HOXC8 NA NA NA
HOXC9 NA NA NA
HOXD1 NA NA NA
HOXD10 NA NA NA
HOXD11 NA NA NA
HOXD12 NA NA NA
HOXD13 NA NA NA
HOXD3 NA NA NA
HOXD4 NA NA NA
HOXD8 NA NA NA
HOXD9 NA NA NA
HSBP1 NA NA NA
HSF2BP NA NA NA
HSMPP8 NA NA NA
HSZFP36 NA NA NA
HTATIP NA NA NA
HTATIP2 NA NA NA
HTATSF1 NA NA NA
HTLF NA NA NA
ID4 NA NA NA
IFI16 NA NA NA
IGHMBP2 NA NA NA
IPF1 NA NA NA
IRX1 NA NA NA
IRX2 NA NA NA
IRX4 NA NA NA
IRX5 NA NA NA
IRX6 NA NA NA
ISGF3G NA NA NA
ISL2 NA NA NA
IVNS1ABP NA NA NA
JARID1A NA NA NA
JARID1B NA NA NA
JMJD1C NA NA NA
JMJD2A NA NA NA
JMJD2B NA NA NA
JMJD2C NA NA NA
JRK NA NA NA
KHDRBS2 NA NA NA
KHSRP NA NA NA
KIAA0194 NA NA NA
KIAA0863 NA NA NA
KIAA1443 NA NA NA
KIAA1559 NA NA NA
KIAA1862 NA NA NA
KLF15 NA NA NA
KNTC1 NA NA NA
L3MBTL NA NA NA
L3MBTL2 NA NA NA
L3MBTL3 NA NA NA
L3MBTL4 NA NA NA
LASS2 NA NA NA
LASS3 NA NA NA
LASS4 NA NA NA
LASS5 NA NA NA
LHX4 NA NA NA
LHX5 NA NA NA
LHX9 NA NA NA
LIN28 NA NA NA
LMO6 NA NA NA
LOC115648 NA NA NA
LOC126295 NA NA NA
LOC129138 NA NA NA
LOC148203 NA NA NA
LOC360030 NA NA NA
LOC643641 NA NA NA
LOC90321 NA NA NA
LOC91661 NA NA NA
LRRFIP1 NA NA NA
LW-1 NA NA NA
MATR3 NA NA NA
MBD1 NA NA NA
MCM2 NA NA NA
MCM3 NA NA NA
MCM4 NA NA NA
MCM5 NA NA NA
MCM6 NA NA NA
MCM7 NA NA NA
MCMDC1 NA NA NA
MED8 NA NA NA
MEIS3 NA NA NA
MEIS3P1 NA NA NA
MGC13138 NA NA NA
MGC17403 NA NA NA
MIZF NA NA NA
MKI67IP NA NA NA
MLL NA NA NA
MLL2 NA NA NA
MLL3 NA NA NA
MLL4 NA NA NA
MLL5 NA NA NA
MLLT1 NA NA NA
MLLT3 NA NA NA
MLLT7 NA NA NA
MLR1 NA NA NA
MLR2 NA NA NA
MLXIPL NA NA NA
MMS19L NA NA NA
MORF4 NA NA NA
MSC NA NA NA
MSL3L1 NA NA NA
MXD1 NA NA NA
MXD3 NA NA NA
MXD4 NA NA NA
MYCL1 NA NA NA
MYST2 NA NA NA
MYST3 NA NA NA
MYST4 NA NA NA
NAP1L2 NA NA NA
NAP1L3 NA NA NA
NAP1L4 NA NA NA
NARG1 NA NA NA
NDNL2 NA NA NA
NEIL2 NA NA NA
NEUROD1 NA NA NA
NEUROD2 NA NA NA
NEUROD4 NA NA NA
NEUROD6 NA NA NA
NEUROG1 NA NA NA
NEUROG2 NA NA NA
NEUROG3 NA NA NA
NFE2L1 NA NA NA
NFE2L2 NA NA NA
NFE2L3 NA NA NA
NFKBIL1 NA NA NA
NFKBIL2 NA NA NA
NFRKB NA NA NA
NHLH1 NA NA NA
NHLH2 NA NA NA
NKD2 NA NA NA
NKX2-2 NA NA NA
NKX2-3 NA NA NA
NKX2-5 NA NA NA
NKX2-8 NA NA NA
NKX3-1 NA NA NA
NKX6-1 NA NA NA
NKX6-2 NA NA NA
NMI NA NA NA
NPM2 NA NA NA
NR2C1 NA NA NA
NR2E1 NA NA NA
NR2F1 NA NA NA
NR2F2 NA NA NA
NR3C1 NA NA NA
NR3C2 NA NA NA
NR5A1 NA NA NA
NSBP1 NA NA NA
ONECUT1 NA NA NA
ONECUT2 NA NA NA
ORC2L NA NA NA
OTEX NA NA NA
OTX1 NA NA NA
OTX2 NA NA NA
P8 NA NA NA
PAPOLA NA NA NA
PAPOLB NA NA NA
PAPOLG NA NA NA
PARN NA NA NA
PAWR NA NA NA
PAX1 NA NA NA
PAX4 NA NA NA
PB1 NA NA NA
PBXIP1 NA NA NA
PCAF NA NA NA
PCGF4 NA NA NA
PCQAP NA NA NA
PDCD11 NA NA NA
PDLIM4 NA NA NA
PEPP-2 NA NA NA
PGR NA NA NA
PHF15 NA NA NA
PHF16 NA NA NA
PHF17 NA NA NA
PHOX2A NA NA NA
PHOX2B NA NA NA
PIR NA NA NA
PKNOX1 NA NA NA
PKNOX2 NA NA NA
PLRG1 NA NA NA
PMS1 NA NA NA
PMS2L3 NA NA NA
PNN NA NA NA
PNRC2 NA NA NA
POGK NA NA NA
POLR1A NA NA NA
POLR1B NA NA NA
POLR1C NA NA NA
POLR1D NA NA NA
POLR1E NA NA NA
POLR2A NA NA NA
POLR2B NA NA NA
POLR2C NA NA NA
POLR2D NA NA NA
POLR2E NA NA NA
POLR2F NA NA NA
POLR2G NA NA NA
POLR2H NA NA NA
POLR2I NA NA NA
POLR2J NA NA NA
POLR2J2 NA NA NA
POLR2K NA NA NA
POLR2L NA NA NA
POLR3A NA NA NA
POLR3B NA NA NA
POLR3C NA NA NA
POLR3D NA NA NA
POLR3E NA NA NA
POLR3F NA NA NA
POLR3H NA NA NA
POLR3K NA NA NA
POU1F1 NA NA NA
POU2AF1 NA NA NA
POU2F1 NA NA NA
POU2F2 NA NA NA
POU2F3 NA NA NA
POU3F1 NA NA NA
POU3F2 NA NA NA
POU3F3 NA NA NA
POU3F4 NA NA NA
POU4F1 NA NA NA
POU4F2 NA NA NA
POU4F3 NA NA NA
POU5F1 NA NA NA
POU5F1P1 NA NA NA
POU6F1 NA NA NA
POU6F2 NA NA NA
[truncated: 663 more rows]
