# Supplementary material for: Identification of transcription factor co-regulators that drive prostate cancer progression
Source: Sci Rep. 2020 Nov 23;10:20332. doi: 10.1038/s41598-020-77055-5 (PMC7683598; doi:10.1038/s41598-020-77055-5)
Supplement: Supplementary file 3 — Supplementary Tables. [file 41598_2020_77055_MOESM3_ESM.xlsx]

## Sheet: SuppTable1.TFs_Coregs
TFs	COAS	CORS	MIXED
1433Z	NCOA4	2410016O06RIK	1700071K01RIK
2A5B	NCOA5	A430089I19RIK	AKIRIN2
AAPK1	TACC1	ACVR2B	ANKRD1
AAPK2	TACC2	ADIPOQ	ARID1A
ABT1	TACC3	AEBP1	ARID4A
ADAM8	ATAT1	AEBP2	ARID5B
ADDA	ESCO1	AES	ASXL1
ADNP	ESCO2	AI607873	ASXL2
AF10	HAT1	AJUBA	ATF7IP
AF1Q	KAT2A	ANKRD2	ATN1
AFF4	KAT2B	ANKRD33	ATXN1
AGRG3	CREBBP	ARHGAP35	BCL3
AHR	EP300	ATP8B1	BMP2
AHRR	TAF1	ATXN1L	BMP4
AIM2	ELP3	AURKB	BMP6
AIP	GTF3C4	B020004J07RIK	BMP7
ALK	NCOA1	BAHD1	BPTF
ALX1	NCOA3	BASP1	BRCA1
ALX3	NCOA2	BAZ2A	BRD7
ALX4	CLOCK	BBS1	CAPN3
AN30A	KAT14	BBS10	CBFA2T2
AN30B	MCM3AP	BBS2	CCAR1
ANDR	2700060E02RIK	BBS4	CD38
ANGT	4933416C03RIK	BBS5	CDC73
ANKR1	AAMDC	BBS7	CDK5RAP2
ANKR2	AATF	BC061212	CDKN1C
ANM2	ABHD14B	BC080695	CDKN2A
ANXA4	ABLIM2	BC094916	CELA1
AP2A	ABLIM3	BCL11A	CHD8
AP2B	ABRA	BCL6	CIITA
AP2C	ACVR1	BCL6B	CIR1
AP2D	ACVR1B	BCLAF1	CITED1
AP2E	ACVR2A	BCOR	CITED2
APBB2	ACVRL1	BEND3	COQ7
AR6P4	ADCYAP1	BEND5	CTBP2
ARF	ADRB2	BEND6	CTCF
ARGFX	AFAP1L2	BIRC5	CTNNB1
ARHG2	AFF1	BMI1	CTR9
ARHG5	AGAP2	BRMS1	CYS1
ARI3A	AGO1	BRMS1L	DAB2
ARI3B	AGO2	BTG2	DAB2IP
ARI4A	AGRN	C1D	DDIT3
ARI5A	AGT	C1QBP	DDX5
ARI5B	AGTR2	C87414	DEAF1
ARNT	AIRE	C87499	DMRT1
ARNT2	AK6	C87977	DRD3
ARRB2	AKAP5	CALCA	DUSP26
ARX	AKNA	CALR	EDN1
ASC	AKT1	CASP8AP2	EGR1
ASCC1	AKT2	CBFA2T3	ENG
ASCL1	ANKAR	CBX1	EOMES
ASCL2	ANKRD42	CBX2	EPC1
ASCL3	ANKRD49	CBX3	EPO
ASPC1	ANXA3	CBX4	FBXW11
ATF1	APBB3	CBX5	FEZF1
ATF2	APEX1	CBX6	FEZF2
ATF3	APP	CBX7	FGF9
ATF4	ARAP1	CBX8	FGFR2
ATF5	ARF4	CBY1	FLCN
ATF6A	ARHGEF11	CC2D1A	FZD1
ATF6B	ARHGEF2	CC2D1B	FZD8
ATF7	ARHGEF5	CCAR2	GLI2
ATG7	ARID2	CCDC85B	GLI3
ATOH1	ARID3A	CCND1	GLIS1
ATOH7	ARID3B	CD36	GLIS2
ATOH8	ARID3C	CDC5L	GLIS3
B2CL1	ARID4B	CDK5	GM21596
BACH1	ARID5A	CDK5R1	GM3258
BACH2	ARL2BP	CDKN1B	GREM1
BARX1	ARMCX3	CDYL	GTF2A1
BARX2	ARRB1	CENPF	GTF2A2
BATF	ASH1L	CGGBP1	HAMP
BATF2	ASH2L	CHCHD3	HCFC1
BATF3	ATAD2	CHD4	HCLS1
BBX	ATAD2B	CHMP1A	HFE2
BCD1	ATMIN	CIART	HINFP
BCLF1	ATRX	CIC	HIPK2
BEX1	ATXN7	CIPC	HMGA1
BHA09	ATXN7L3	CMTM2A	HMGA1-RS1
BHE22	AXIN1	CNOT1	HMGA2
BHE40	AYM1	CNOT2	HMGB1
BHE41	BAG1	COMMD7	HMGB2
BMAL1	BAMBI	COPS2	HNRNPAB
BMAL2	BANP	CORO2A	HNRNPK
BMR1A	BCAS3	CPEB3	HSF1
BMX	BCL10	CREBRF	HSF4
BNC1	BCL11B	CRY1	IFI27
BNC2	BCL2L12	CRY2	IFNG
BRAC	BCL9	CRYM	IGBP1
BRD3	BCL9L	CTBP1	IKZF1
BRD8	BDNF	CTNNBIP1	IKZF4
BRF2	BEX2	CUL3	IL1B
BSH	BIRC2	CXXC5	IL4
BT3L4	BLM	D5ERTD577E	ILF3
BTAF1	BLOC1S2	DACH1	ING4
BTF3	BMP10	DACT1	INPP5K
BTK	BMP3	DAP	IRF1
C2D1A	BMP5	DAXX	IRF2BPL
C2D1B	BMPR1A	DDX20	KDM1A
C2TA	BMPR1B	DDX54	KDM5A
CADH1	BMPR2	DEPDC1A	LDB1
CAN15	BRCA2	DKK1	LEF1
CAN3	BRD4	DKK3	LGR4
CAR11	BRPF1	DLG1	LMO1
CAR14	BTBD8	DLL4	LOC102641666
CARD8	BUD31	DNAJA3	LPIN1
CARTF	CALCOCO1	DNAJB5	MAD2L2
CASP	CAMK1	DNAJB6	MAGED1
CASZ1	CAMK4	DNAJC17	MAP2K5
CATA	CAMTA1	DNMT1	MDFIC
CATIN	CAMTA2	DNMT3A	MECOM
CBL	CAND1	DNMT3B	MECP2
CBP	CAPRIN2	DNMT3L	MED1
CC033	CARF	DRAP1	MED25
CCD89	CARM1	DUSP22	MEF2A
CCNA1	CASK	E330014E10RIK	MEF2C
CCND2	CBFB	E4F1	MEN1
CCND3	CCDC62	EDNRB	MOSPD1
CD19	CCL3	EED	MT3
CD34	CCNA2	EFNA1	MTDH
CD5L	CCNC	EHMT1	MTF2
CDA7L	CCNH	EHMT2	MZF1
CDCA4	CCNK	EID1	NELFE
CDCA7	CCNL1	EID2	NFATC2
CDK1	CCNL2	ELANE	NFATC4
CDK10	CCNT1	ELP2	NFIA
CDK3	CCNT2	EREG	NFIB
CDK4	CCPG1	ERN2	NFIC
CDN2A	CD28	EZH2	NFIX
CDX2	CD3D	EZR	NFKB1
CDYL1	CD40	FABP4	NFKB2
CE162	CDH1	FAM89B	NIPBL
CE290	CDH13	FASL	NODAL
CEBPA	CDK2	FGFR1	NOG
CEBPB	CDK5RAP3	FGFR3	NOTCH1
CEBPD	CDK7	FHL2	NOTCH3
CEBPE	CDK9	FNIP1	NPAT
CEBPG	CDON	FNIP2	NRG1
CFA20	CEACAM1	FST	NRIP1
CFLAR	CEBPZ	GAS6	OSR1
CGL	CENPJ	GBP4	OSR2
CHCH2	CENPK	GCFC2	OVOL2
CHIP	CEP290	GCLC	PAF1
CHK2	CHCHD2	GFI1	PATZ1
CHP1	CHEK2	GFI1B	PDGFB
CIB1	CHERP	GLRP1	PER1
CITE1	CHP2	GM10424	PHB
CITE2	CHUK	GM10436	PHB2
CITE4	CHURC1	GM12794	PLCB1
CK5P3	CITED4	GM13023	PML
CLD18	CKAP2	GM13040	PPARGC1B
CLUS	CNBP	GM13043	PRDM16
CMIP	CNOT7	GM13057	PRMT2
CML1	COL1A1	GM13078	PSEN1
CMTA2	COPS5	GM13083	PTCH1
CNBP1	CRLF3	GM13084	PTH
CNOT8	CRTC1	GM13088	RB1
COE1	CRTC2	GM13102	RBM15
COE2	CRTC3	GM13103	RBPJ
COE3	CSF3	GM13119	REL
COE4	CSRNP1	GM13125	RELA
COIL	CSRNP2	GM13128	RELB
COM1	CSRNP3	GM14459	REST
COMD1	CSRP3	GM15455	RPS6KA5
COMD6	CTCFL	GM16340	RSF1
COMD7	CXCR3	GM16427	RTF1
COT1	CXXC1	GM16429	RUNX2
COT2	CYR61	GM16513	RUNX3
CP131	CYTL1	GM2042	SALL1
CP1B1	DCAF6	GM21451	SALL4
CPNE1	DCP1A	GM3106	SAP130
CR3L1	DDN	GM3139	SBNO2
CR3L2	DDR2	GM3147	SFRP1
CR3L3	DDX17	GM3183	SFRP2
CR3L4	DDX39B	GM3259	SHH
CRBL2	DDX3X	GM5751	SIN3A
CRCM1	DDX41	GM6351	SKI
CREB1	DDX58	GM6592	SMAD2
CREB3	DHX33	GM7682	SMAD3
CREB5	DHX36	GM7978	SMAD4
CREG1	DLL1	GM7982	SMARCA2
CREM	DMRT2	GMNN	SMARCA4
CRERF	DNAJC2	GPS2	SMO
CRFR2	DRD2	GZF1	SNAI1
CRX	DVL1	H2AFY	SNW1
CSK21	DVL2	H2AFY2	SP1
CSK22	DVL3	HBA-X	SP3
CSK2B	DYRK1B	HBB-BH1	SPEN
CSKP	EAF1	HBB-Y	SRC
CSRN1	EAF2	HDAC10	SRY
CSRN2	EBF1	HDAC7	STAT3
CSRN3	EBF2	HDAC9	STAT6
CTDP1	EBF3	HDGF	STRN3
CTNB1	EBF4	HEXIM1	SUPT4A
CTND1	EDF1	HEXIM2	SUPT5
CUX2	EGF	HIC1	T
CYLD	EGFR	HIF1AN	TAF7
DAB2P	EGR2	HIPK1	TBL1X
DACH2	EIF2A	HIPK3	TBL1XR1
DACT2	EIF2AK3	HIST1H1C	TBP
DAP1	ELL3	HIST1H1D	TBX20
DBX1	ENY2	HIST1H1E	TBX3
DCPS	ERBB2	HIVEP1	TBX6
DCSTP	ERBB4	HMG20A	TCF7L2
DDRGK	ERCC2	HMGN2	TFAP2A
DEDD	ERCC3	HNRNPA2B1	TFAP2B
DEDD2	ERCC6	HR	TFAP2C
DEND	ERLIN1	HSPA8	TGFB1
DEPP	ERLIN2	IFI203	TMPRSS6
DGKQ	EYA1	IFI205	TNF
DHX9	F2R	IMPACT	TRAF6
DLX2	FADD	INS2	TRIM24
DLX3	FAM170A	INSM1	TRIM27
DLX4	FAM58B	INSM2	TRIM28
DLX5	FGF1	IRAK1	TRIM37
DLX6	FGF10	IRF2BP1	TRP53
DMBX1	FGF2	IRF2BP2	TRP63
DMRT3	FGF23	IRF3	TRP73
DMRTA	FGF4	JARID2	VEGFA
DMRTB	FGF7	JAZF1	VHL
DMRTC	FHL5	KANK2	WNT10B
DMRTD	FHOD1	KCNIP3	WNT11
DMTA2	FNTB	KCTD1	WNT4
DNJA3	FSTL3	KDM2B	WNT5A
DPRX	FUBP1	KDM4A	WT1
DRG1	FUBP3	KDM5B	WWC1
DRGX	FUS	KDM5C	WWP2
DUS26	FZD2	KHDRBS1	WWTR1
DUXA	FZD4	L3MBTL1	XRCC6
DYRK2	FZD5	LANCL2	YAF2
E2AK2	FZD7	LARP7	YAP1
E2AK4	GABPB1	LCOR	YBX1
E2F1	GABPB2	LEFTY1	YY1
E2F2	GAL	LEP	ZBTB16
E2F3	GALR1	LIMD1	ZFP148
E2F4	GALR2	LIMS1	ZFP281
E2F5	GALR3	LIN37	ZFP382
E2F6	GCAT	LIN9	ZFP423
E2F7	GCG	LMCD1	ZFP639
E2F8	GCM1	LOC100038995	ZFP746
EA3L1	GCN1L1	LOC100041712	ZFP90
EA3L2	GDF2	LOC100503733	ZFPM1
EDA	GDF6	LOC100862115	ZFPM2
EDEM2	GDF7	LOC100862166	ZKSCAN17
EDRF1	GDNF	LOC100862192	ZKSCAN3
EF1A1	GLI1	LOC100862245	ZP3
EF1D	GLMP	LOC101055951	ABTB1
EGLN1	GM10705	LOC102634709	ABTB2
EGR3	GM13202	LOC102641031	ACAP1
EGR4	GM21948	LOC102641751	ACAP2
EHF	GMEB1	LOC102642938	ACAP3
ELF1	GMEB2	LOC105242489	ACBD6
ELF2	GPBP1	LOC624931	AGAP11
ELF3	GPBP1L1	LOC665290	AGAP3
ELF4	GPER1	LOXL2	AGAP4
ELF5	GRHL1	LOXL3	AGAP5
ELK1	GRHL2	LRP8	AGAP6
ELK3	GRHL3	MAEL	AGAP7P
ELK4	GRIN1	MAF1	AGAP9
ELOA1	GSK3A	MAGEL2	ANK1
ELOA2	GSK3B	MAP3K10	ANK2
ELOA3	GTF2A1L	MAPK15	ANK3
ELOB	GTF2F1	MBD2	ANKDD1A
ELOC	GTF2F2	MBD3	ANKDD1B
ELYS	GTF2H1	MBD3L1	ANKEF1
EMX1	H2AFZ	MBD3L2	ANKFN1
EMX2	HAS3	MDFI	ANKFY1
ENC1	HAX1	MDM2	ANKHD1
ENOA	HEATR1	MDM4	ANKIB1
ENPP2	HELZ2	MEPCE	ANKK1
EPAS1	HEXB	MIER1	ANKLE1
EPHA5	HIVEP3	MINA	ANKLE2
ERCC1	HLTF	MKKS	ANKMY1
ERF	HMGN3	MLIP	ANKMY2
ERG	HRAS	MNDAL	ANKRA2
ERR1	HSF2	MPHOSPH8	ANKRD10
ERR2	HSPH1	MSX3	ANKRD11
ESR1	HYAL2	MTERF3	ANKRD12
ESR2	IFNAR1	MUP12	ANKRD13A
ETHE1	IFNB1	MUP16	ANKRD13B
ETS1	IFRD1	MUP19	ANKRD13C
ETS2	IFT74	MUP20	ANKRD13D
ETV1	IGF1	MUP4	ANKRD16
ETV2	IGF2	MUP9	ANKRD17
ETV3	IHH	MYBBP1A	ANKRD18A
ETV3L	IKBKB	MYEF2	ANKRD18B
ETV4	IKBKG	MYPOP	ANKRD20A1
ETV5	IKZF2	N4BP2L2	ANKRD20A2
ETV6	IKZF3	NAB1	ANKRD20A3
ETV7	IL10	NAB2	ANKRD20A4
EVI1	IL11	NACC1	ANKRD22
EVX1	IL17A	NACC2	ANKRD23
EYA2	IL17F	NCOR2	ANKRD24
EYA3	IL1A	NDUFA13	ANKRD26
F170A	IL2	NEDD4	ANKRD27
FBRL	IL22	NELFB	ANKRD28
FBW1A	IL23A	NELFCD	ANKRD29
FBXW7	IL25	NEPN	ANKRD30A
FER	IL33	NF1	ANKRD30B
FER3L	IL4I1	NFKBIE	ANKRD30BL
FEV	IL5	NFX1	ANKRD31
FIGLA	IL6	NFXL1	ANKRD33B
FIZ1	ILF2	NKAP	ANKRD34A
FLI1	ILK	NKRF	ANKRD34B
FOG1	ING1	NOC2L	ANKRD34C
FOG2	ING2	NONO	ANKRD35
FOS	ING5	NOSTRIN	ANKRD36
FOSB	INHBA	NOTCH2	ANKRD36B
FOSL1	INO80	NRARP	ANKRD36C
FOSL2	INSIG1	NRIP2	ANKRD37
FOXA1	INSIG2	OOG1	ANKRD39
FOXA2	INSR	OOG2	ANKRD40
FOXA3	IRF2	OOG3	ANKRD44
FOXB1	IRF4	OOG4	ANKRD45
FOXB2	IRF5	OTUD7B	ANKRD46
FOXC1	IRF6	OVOL1	ANKRD50
FOXC2	IRF7	PA2G4	ANKRD52
FOXD1	IRF8	PCGF2	ANKRD53
FOXD2	ITGA6	PCGF6	ANKRD54
FOXD3	ITGB1BP1	PCNA	ANKRD55
FOXD4	JADE1	PDCD4	ANKRD6
FOXE1	JAG1	PDE2A	ANKRD60
FOXE3	JAK2	PEG3	ANKRD61
FOXF1	JUP	PER2	ANKRD62
FOXF2	KDM3A	PER3	ANKRD63
FOXG1	KDM6B	PEX14	ANKRD65
FOXH1	KDM7A	PEX2	ANKRD66
FOXI1	KDM8	PFDN5	ANKRD7
FOXI2	KIT	PHF11C	ANKRD9
FOXI3	KMT2A	PHF12	ANKS1A
FOXJ1	KMT2D	PHF14	ANKS1B
FOXJ3	KMT2E	PHF19	ANKS3
FOXK1	KPNA6	PHF21A	ANKS4B
FOXK2	LBH	PIAS1	ANKS6
FOXL1	LDB2	PIAS4	ANKUB1
FOXL2	LEO1	PKIA	ANKZF1
FOXM1	LIF	PKIG	ARAP2
FOXN1	LMO2	PLK1	ARAP3
FOXN2	LMO4	PLK3	ASAP1
FOXN3	LOC102642043	PPID	ASAP2
FOXN4	LOC105242480	PPM1F	ASAP3
FOXO1	LPIN2	PPP1R13L	ASB1
FOXO3	LPIN3	PRAMEF12	ASB10
FOXO4	LRP5	PRAMEF17	ASB11
FOXO6	LRP6	PRAMEF25	ASB12
FOXP1	LUM	PRAMEF6	ASB13
FOXP2	MAK	PRAMEF8	ASB14
FOXP3	MAML1	PRAMEL1	ASB15
FOXP4	MAML2	PRAMEL4	ASB16
FOXQ1	MAML3	PRAMEL5	ASB17
FOXR1	MAMSTR	PRAMEL6	ASB18
FOXR2	MAP2K3	PRAMEL7	ASB2
FOXS1	MAP3K2	PRDM1	ASB3
FX4L1	MAPK1	PRDM13	ASB4
FX4L3	MAPK14	PRDM14	ASB5
FX4L4	MAPK3	PRDM5	ASB6
FX4L5	MAPK7	PRDM6	ASB7
FX4L6	MAPK9	PRDM8	ASB8
FZD6	MAPRE3	PRDX5	ASB9
GABP1	MAVS	PRICKLE1	ASPG
GABP2	MAZ	PRMT5	ASZ1
GABPA	MBTPS2	PRMT6	BANK1
GAS7	MC1R	PSMC5	BARD1
GATA1	MCF2L	PSMD10	BCORL1
GATA2	MCIDAS	PSPC1	BTBD11
GATA3	MDK	PTPRK	CASKIN1
GATA4	MED10	PURA	CASKIN2
GATA5	MED12	PURB	CDKN2C
GATA6	MED12L	PYDC3	CDKN2D
GATD1	MED13	PYDC4	CLIP3
GBX1	MED14	PYHIN1	CLIP4
GBX2	MED16	RAB23	CLPB
GCM2	MED17	RAMP3	CTTNBP2
GCR	MED20	RASD1	DAPK1
GLI4	MED21	RBBP7	DGKI
GO45	MED24	RBBP8	DZANK1
GPBL1	MED26	RBFOX2	ESPN
GPX3	MED27	RBL1	ESPNL
GSC	MED30	RBM10	FANK1
GSC2	MED31	RCOR1	FEM1A
GSX1	MED4	RCOR2	FEM1C
GSX2	MED6	RHOX5	FPGT-TNNI3K
GT2D1	MED7	RING1	GIT1
GTD2A	MEF2D	RIPPLY1	GIT2
GTD2B	MET	RIPPLY2	GLS
GTF2I	MICAL2	RIPPLY3	GLS2
H2AY	MICAL3	RLIM	GPANK1
HAIR	MID2	RNF2	HACE1
HAND1	MKL1	RPS14	HECTD1
HAND2	MKL2	RREB1	IBTK
HAP1	MLLT10	RSL1	INVS
HAVR2	MLLT11	RUNX1T1	KANK1
HBP1	MMS19	RYBP	KANK3
HCK	MNAT1	S100A1	KANK4
HD	MORF4L2	SALL2	KIDINS220
HDA11	MRPL12	SAMD11	KRIT1
HELT	MSGN1	SAP30	MIB1
HEN2	MSTN	SARNP	MIB2
HES1	MTF1	SCAI	MTPN
HES2	MURC	SCGB1A1	MYO16
HES3	MYBL1	SCMH1	NFKBIB
HES4	MYBL2	SCRT1	NFKBID
HES5	MYCBP	SCRT2	NFKBIZ
HES6	MYCS	SEMA4D	NOTCH4
HES7	MYDGF	SET	NUDT12
HEY1	MYO6	SETD8	OSBPL1A
HEY2	MYRF	SETDB1	OSTF1
HEYL	MYSM1	SETDB2	PLA2G6
HHEX	MYT1	SFMBT1	POTEA
HIF1A	NAA15	SFPQ	POTEB
HIF1N	NACA	SIK1	POTEB2
HIF3A	NAMPT	SIN3B	POTEC
HIRA	NCK1	SIRT6	POTED
HLF	NCK2	SKIL	POTEE
HLX	NCL	SKOR1	POTEF
HM20A	NCOA6	SKOR2	POTEG
HMBX1	NCOA7	SLA2	POTEH
HME2	NDN	SLFN1	POTEI
HMOX1	NDP	SMAD7	POTEJ
HMX2	NEK4	SMARCE1	POTEM
HMX3	NELFA	SMTNL1	PPP1R12B
HNF1A	NFAM1	SMYD1	PPP1R12C
HNF1B	NFAT5	SMYD2	PPP1R13B
HNF4A	NFATC1	SNAI2	PPP1R16A
HNF4G	NFATC2IP	SNAI3	PPP1R16B
HNRPD	NFATC3	SNX6	PPP1R27
HNRPK	NFKBIA	SORBS3	RAI14
HOIL1	NFYA	SPOP	RIPK4
HOMEZ	NFYB	SSX9	SHANK1
HS71A	NFYC	SSXB1	SHANK2
HS71B	NGF	SSXB10	SHANK3
HSF5	NIF3L1	SSXB2	SLF1
HSFX1	NKX2-9	SSXB3	SNCAIP
HSFY1	NLRC5	SSXB5	SOWAHA
HSP7C	NLRP3	SSXB6	SOWAHB
HTF4	NME2	SSXB8	SOWAHC
HTSF1	NOD2	SSXB9	SOWAHD
HXA1	NOS1	ST18	TANC1
HXA10	NPM1	STRAP	TANC2
HXA11	NRBF2	SUDS3	TNKS2
HXA13	NRF1	SUFU	TONSL
HXA2	NSD1	SUMO1	TP53BP2
HXA3	NTF3	SUV39H1	TRANK1
HXA4	NUCKS1	SUV39H2	TRPA1
HXA5	NUFIP1	SUZ12	TRPC4
HXA6	NUP62	TAF3	TRPV1
HXA7	OGT	TAF9B	TRPV2
HXA9	OSM	TAGLN3	TRPV3
HXB1	P2RX2	TBPL2	TRPV4
HXB13	P2RY1	TBX15	TRPV5
HXB2	PARK2	TBX2	TRPV6
HXB3	PARK7	TBX22	UACA
HXB4	PARP1	TCEAL7	USH1G
HXB5	PAXBP1	TCERG1	ZDHHC13
HXB6	PBRM1	TCF25	ZDHHC17
HXB7	PCBD1	TCF7	DOT1L
HXB8	PCBD2	TCF7L1	KMT2B
HXB9	PCGF5	TDG	KMT2C
HXC10	PCID2	TDG-PS	KMT5A
HXC11	PCK1	TFCP2L1	KMT5B
HXC12	PDLIM1	TFDP2	KMT5C
HXC13	PELP1	THAP7	PRDM2
HXC4	PF4	TIMELESS	SETD1A
HXC5	PFN1	TLE1	SETD1B
HXC6	PHF2	TLE2	SETD2
HXC8	PHF5A	TLE4	BAZ1A
HXC9	PHF8	TNFSF4	BAZ1B
HXD1	PHIP	TNP1	BAZ2B
HXD10	PIAS2	TOB1	BRD1
HXD11	PICALM	TPR	BRPF3
HXD12	PID1	TRAF3IP1	CHD3
HXD13	PIK3R1	TRAF7	CHD5
HXD3	PIK3R2	TRIB3	DIDO1
HXD4	PINK1	TRIM11	DPF1
HXD8	PKD1	TRIM29	DPF2
HXD9	PKD2	TRIM6	DPF3
HYAL1	PLAC8	TRIM66	FANCL
IASPP	PLAG1	TSC22D3	FBXL19
ICAM1	PLAGL1	TSG101	G2E3
ID1	PLAGL2	TTC8	ING3
ID2	PLSCR1	TXN1	INTS12
ID3	PMF1	TXNIP	JADE2
IER2	POMC	UBA3	JADE3
IF16	PPAP2B	UBE2I	KDM2A
IF4E	PPARGC1A	UHRF1	KDM5D
IGF1R	PPM1A	UIMC1	MLLT6
IKBA	PPP1R12A	URI1	PHF1
IKBB	PPP1R15A	USP2	PHF10
IKBD	PPP2R5B	USP47	PHF11
IKBE	PPP2R5D	UXT	PHF13
IKBL1	PPP3CA	VLDLR	PHF20
IKBZ	PPP3CB	VPRBP	PHF20L1
IKKA	PPP3R1	WDTC1	PHF21B
IKKB	PPRC1	WFS1	PHF23
IKZF5	PRDM9	WHSC1	PHF24
IL16	PRKD1	WHSC1L1	PHF3
INS	PRKD2	WTIP	PHF6
IPO11	PRKDC	WWC2	PHF7
IPO9	PRL2C2	WWP1	PHRF1
IRAK2	PRPF6	XCL1	PYGO2
IRAK3	PSIP1	XPO1	SHPRH
IRF9	PSMD9	XRCC5	SP100
IRG1	PSRC1	YBX3	SP110
IRX3	PTBP1	YEATS2	SP140
ISL1	PTEN	YLPM1	SP140L
ISX	PTGES2	YWHAB	TCF19
ITB2	PTPN22	YWHAQ	TRIM33
ITCH	PUS1	ZBED6	UHRF2
ITF2	PYGO1	ZBTB1	ZMYND8
IWS1	RAD21	ZBTB12	CAV1
JDP2	RAD54L2	ZBTB14	APBB1
JMY	RAF1	ZBTB18	NA
JUN	RAI1	ZBTB20	NA
JUNB	RAP2C	ZBTB21	NA
JUND	RAPGEF3	ZBTB26	NA
KAD6	RASL11A	ZBTB3	NA
KAISO	RBCK1	ZBTB32	NA
KCC1A	RBM14	ZBTB33	NA
KCC1D	RBM39	ZBTB38	NA
KCC1G	RBMX	ZBTB4	NA
KCC2A	RBMXL1	ZBTB42	NA
KCD15	RBPJL	ZBTB6	NA
KEAP1	RBPMS	ZBTB7A	NA
KIF7	RET	ZC3H8	NA
KIRR1	RFXANK	ZFP12	NA
KLF1	RFXAP	ZFP128	NA
KLF10	RGCC	ZFP13	NA
KLF11	RGMA	ZFP174	NA
KLF12	RGMB	ZFP191	NA
KLF13	RHOG	ZFP217	NA
KLF14	RHOQ	ZFP219	NA
KLF16	RIPK1	ZFP263	NA
KLF17	RNASEL	ZFP296	NA
KLF2	RNF10	ZFP354A	NA
KLF3	RNF111	ZFP354B	NA
KLF4	RNF14	ZFP36	NA
KLF5	RNF187	ZFP366	NA
KLF6	RNF20	ZFP438	NA
KLF7	RNF222	ZFP457	NA
KLF8	RNF4	ZFP488	NA
KLF9	RNF41	ZFP536	NA
KPCA	RNF6	ZFP568	NA
KPCB	ROR2	ZFP57	NA
KPCD	RPRD1B	ZFP703	NA
KPCD1	RPS6KA1	ZFP706	NA
KPCD2	RPS6KA3	ZFP748	NA
KPCE	RPS6KA4	ZFP869	NA
KPCI	RRN3	ZFP932	NA
KPCL	RUNX1	ZGPAT	NA
KPCT	RUVBL2	ZMYND11	NA
KPCZ	S1PR1	ZMYND15	NA
KS6A1	SAFB	ZNHIT1	NA
KS6A4	SAV1	ZSCAN10	NA
KS6A5	SCAND1	HDAC1	NA
KSYK	SCAP	HDAC11	NA
LAP2	SDPR	HDAC2	NA
LBX1	SENP1	HDAC3	NA
LBX2	SENP2	HDAC4	NA
LEG9	SERPINF2	HDAC5	NA
LHX1	SERTAD1	HDAC6	NA
LHX2	SERTAD2	HDAC8	NA
LHX3	SERTAD3	SIRT1	NA
LHX6	SETD3	SIRT2	NA
LHX8	SETD7	SIRT3	NA
LITAF	SETX	SIRT4	NA
LMBL1	SFR1	SIRT5	NA
LMBL4	SKAP1	SIRT7	NA
LMO3	SLC11A1	BDP1	NA
LMX1A	SLC30A9	C17orf49	NA
LMX1B	SLC38A3	CHD6	NA
LYL1	SLC40A1	CHD7	NA
LYRIC	SLC9A1	CRAMP1	NA
LZTL1	SMAD1	DMAP1	NA
LZTR1	SMAD5	DMTF1	NA
LZTS1	SMARCA1	DNAJC1	NA
M18BP	SMARCA5	ELMSAN1	NA
M3K10	SMARCB1	EP400	NA
M3K13	SMARCC1	EZH1	NA
M3K7	SMARCD3	GON4L	NA
MAD1	SMYD3	MIER2	NA
MAF	SOST	MIER3	NA
MAFA	SP7	MIS18BP1	NA
MAFB	SPAG8	MSANTD1	NA
MAFF	SPPL3	MSANTD2	NA
MAFG	SPX	MSANTD3	NA
MAFK	SRA1	MSANTD4	NA
MAGA2	SRF	MYB	NA
MALT1	SS18	NCOR1	NA
MASTR	SS18L1	RCOR3	NA
MAT1	SSBP3	SMARCC2	NA
MAX	STAG1	SNAPC4	NA
MBB1A	STAG2	TERB1	NA
MBTP1	STAT1	TERF1	NA
MBTP2	STAT4	TERF2	NA
MCAF1	STAT5A	TTF1	NA
MCAF2	STAT5B	ZKSCAN2	NA
MCM8	STK16	ZNF541	NA
MCR	STK3	ZSCAN20	NA
MD2L2	SUB1	ZZZ3	NA
MDS1	SUMO2	NA	NA
MED23	SUPT20	NA	NA
MEF2B	SUPT3	NA	NA
MEIS1	SUPT7L	NA	NA
MEIS2	TADA1	NA	NA
MEOX1	TADA2A	NA	NA
MEOX2	TADA2B	NA	NA
MESP1	TADA3	NA	NA
MESP2	TAF10	NA	NA
MGAP	TAF11	NA	NA
MIC19	TAF12	NA	NA
MINT	TAF2	NA	NA
MIS	TAF4A	NA	NA
MITF	TAF5L	NA	NA
MIXL1	TAF6L	NA	NA
MK01	TAF7L	NA	NA
MK03	TAF8	NA	NA
MK07	TAF9	NA	NA
MK08	TARDBP	NA	NA
MK09	TASP1	NA	NA
MK10	TBK1	NA	NA
MK11	TBR1	NA	NA
MK14	TBX1	NA	NA
MKX	TBX19	NA	NA
MLF1	TBX21	NA	NA
MLX	TBX5	NA	NA
MLXIP	TCEA1	NA	NA
MLXPL	TCEA2	NA	NA
MNDA	TCF20	NA	NA
MNT	TDGF1	NA	NA
MNX1	TDRD3	NA	NA
MO4L1	TEAD1	NA	NA
MO4L2	TEAD2	NA	NA
MP2K5	TEAD3	NA	NA
MRF	TEAD4	NA	NA
MRFL	TERT	NA	NA
MRVI1	TESC	NA	NA
MSRB2	TET1	NA	NA
MSX1	TET2	NA	NA
MSX2	TET3	NA	NA
MT21A	TEX24	NA	NA
MT21B	TFAM	NA	NA
MTA1	TFAP2D	NA	NA
MTA2	TFAP2E	NA	NA
MTA3	TFB2M	NA	NA
MTG16	TFCP2	NA	NA
MTG8	TFDP1	NA	NA
MTG8R	TFR2	NA	NA
MTOR	TGFB1I1	NA	NA
MUSC	TGFB3	NA	NA
MXI1	TGFBR1	NA	NA
MYBB	THOC1	NA	NA
MYC	THOC5	NA	NA
MYCD	THRAP3	NA	NA
MYCL	TLR4	NA	NA
MYCN	TLR9	NA	NA
MYCP1	TMEM173	NA	NA
MYF5	TMEM179B	NA	NA
MYF6	TMSB4X	NA	NA
MYNN	TNFRSF11A	NA	NA
MYOD1	TNFRSF1A	NA	NA
MYOG	TNFSF11	NA	NA
MYT1L	TNFSF8	NA	NA
MYZAP	TNIP1	NA	NA
NAA16	TNIP2	NA	NA
NAAA	TNKS	NA	NA
NACAM	TNNI2	NA	NA
NAL12	TOP2A	NA	NA
NANOG	TOPORS	NA	NA
NBN	TOX2	NA	NA
NC2A	TOX3	NA	NA
NC2B	TRAF2	NA	NA
NDF1	TRF	NA	NA
NDF2	TRIAP1	NA	NA
NDF4	TRIM14	NA	NA
NDKB	TRIM15	NA	NA
NECD	TRIM16	NA	NA
NEMO	TRIM21	NA	NA
NF2L1	TRIM25	NA	NA
NF2L2	TRIM26	NA	NA
NF2L3	TRIM31	NA	NA
NFAC1	TRIM32	NA	NA
NFAC2	TRIM38	NA	NA
NFAC3	TRIM62	NA	NA
NFAC4	TRIM8	NA	NA
NFE2	TRIP4	NA	NA
NFE4	TRP53BP1	NA	NA
NFIL3	TRP53INP1	NA	NA
NGN1	TRP53INP2	NA	NA
NGN2	TRRAP	NA	NA
NGN3	TSC2	NA	NA
NIF3L	TTC5	NA	NA
NKX11	TXK	NA	NA
NKX12	UBE2L3	NA	NA
NKX21	UBE3A	NA	NA
NKX22	USP16	NA	NA
NKX23	USP22	NA	NA
NKX24	UTF1	NA	NA
NKX25	UTP15	NA	NA
NKX26	VGLL2	NA	NA
NKX28	WAC	NA	NA
NKX31	WBP2	NA	NA
NKX61	WDR5	NA	NA
NKX62	WDR61	NA	NA
NKX63	WNT1	NA	NA
NLK	WNT2	NA	NA
NLRC3	WNT3A	NA	NA
NLRC4	WNT6	NA	NA
NLRP1	WNT7A	NA	NA
NLTP	WWOX	NA	NA
NOBOX	YES1	NA	NA
NOCT	YWHAH	NA	NA
NOD1	ZBED3	NA	NA
NOP58	ZBTB17	NA	NA
NOTC1	ZBTB49	NA	NA
NOTC2	ZBTB7B	NA	NA
NOX4	ZFAT	NA	NA
NPAS1	ZFP287	NA	NA
NPAS2	ZFP292	NA	NA
NPAS3	ZFP326	NA	NA
NPAS4	ZFP384	NA	NA
NPM	ZFP462	NA	NA
NR0B1	ZFP467	NA	NA
NR0B2	ZFP516	NA	NA
NR1D1	ZFP711	NA	NA
NR1D2	ZFP750	NA	NA
NR1H2	ZFP821	NA	NA
NR1H3	ZFP957	NA	NA
NR1H4	ZIC1	NA	NA
NR1I2	ZIC3	NA	NA
NR1I3	ZMIZ1	NA	NA
NR2C2	ZMIZ2	NA	NA
NR2E3	ZPR1	NA	NA
NR2F6	ZSCAN21	NA	NA
NR4A1	ZXDB	NA	NA
NR4A2	ZXDC	NA	NA
NR4A3	KAT5	NA	NA
NR5A2	KAT6A	NA	NA
NR6A1	KAT6B	NA	NA
NRL	KAT7	NA	NA
NS1BP	KAT8	NA	NA
NTH	AAAS	NA	NA
NTRK1	AAMP	NA	NA
NUCG	AHI1	NA	NA
OLIG1	AMBRA1	NA	NA
OLIG2	APAF1	NA	NA
OLIG3	ARPC1A	NA	NA
ONEC2	ARPC1B	NA	NA
ONEC3	ATG16L1	NA	NA
OPRD	ATG16L2	NA	NA
OPTN	BOP1	NA	NA
ORAI3	BRWD1	NA	NA
ORC6	BRWD3	NA	NA
OS9	BTRC	NA	NA
OTUL	BUB3	NA	NA
OVOL3	CDC20	NA	NA
OZF	CDC20B	NA	NA
P	CDC40	NA	NA
P53	CDRT1	NA	NA
P5F1B	CHAF1B	NA	NA
P63	CIAO1	NA	NA
P66A	COPA	NA	NA
P66B	COPB2	NA	NA
P73	UTP4	NA	NA
P85A	NA	NA	NA
P85B	TRERF1	NA	NA
PA21B	GLI3	NA	NA
PA2GX	NA	NA	NA
PAR10	NA	NA	NA
PAR6A	NA	NA	NA
PAX2	NA	NA	NA
PAX3	NA	NA	NA
PAX5	NA	NA	NA
PAX6	NA	NA	NA
PAX7	NA	NA	NA
PAX8	NA	NA	NA
PAX9	NA	NA	NA
PAXB1	NA	NA	NA
PBIP1	NA	NA	NA
PBX1	NA	NA	NA
PBX2	NA	NA	NA
PBX3	NA	NA	NA
PBX4	NA	NA	NA
PDGFC	NA	NA	NA
PDLI1	NA	NA	NA
PDX1	NA	NA	NA
PE2R3	NA	NA	NA
PEBB	NA	NA	NA
PELI1	NA	NA	NA
PFD1	NA	NA	NA
PFD4	NA	NA	NA
PGBD1	NA	NA	NA
PHC2	NA	NA	NA
PHS	NA	NA	NA
PHTF1	NA	NA	NA
PHTF2	NA	NA	NA
PHX2A	NA	NA	NA
PHX2B	NA	NA	NA
PIAS3	NA	NA	NA
PIDD1	NA	NA	NA
PIGM	NA	NA	NA
PIM1	NA	NA	NA
PIT1	NA	NA	NA
PITX1	NA	NA	NA
PITX2	NA	NA	NA
PITX3	NA	NA	NA
PKCB1	NA	NA	NA
PKHD1	NA	NA	NA
PKNX1	NA	NA	NA
PLAK	NA	NA	NA
PLAL2	NA	NA	NA
PLPP3	NA	NA	NA
PO2F1	NA	NA	NA
PO2F2	NA	NA	NA
PO2F3	NA	NA	NA
PO3F1	NA	NA	NA
PO3F2	NA	NA	NA
PO3F3	NA	NA	NA
PO3F4	NA	NA	NA
PO4F1	NA	NA	NA
PO4F2	NA	NA	NA
PO4F3	NA	NA	NA
PO5F1	NA	NA	NA
PO5F2	NA	NA	NA
PO6F1	NA	NA	NA
PO6F2	NA	NA	NA
POGZ	NA	NA	NA
PP2BA	NA	NA	NA
PPARA	NA	NA	NA
PPARD	NA	NA	NA
PPARG	NA	NA	NA
PRCC	NA	NA	NA
PRD14	NA	NA	NA
PRD15	NA	NA	NA
PRD16	NA	NA	NA
PRDM4	NA	NA	NA
PRDX3	NA	NA	NA
PRGC1	NA	NA	NA
PRGC2	NA	NA	NA
PRGR	NA	NA	NA
PRIO	NA	NA	NA
PRKN2	NA	NA	NA
PROP1	NA	NA	NA
PROX1	NA	NA	NA
PRRX2	NA	NA	NA
PRS8	NA	NA	NA
PSA6	NA	NA	NA
PSA7	NA	NA	NA
PSD10	NA	NA	NA
PTC1	NA	NA	NA
PTF1A	NA	NA	NA
PTGIS	NA	NA	NA
PTHR	NA	NA	NA
PTHY	NA	NA	NA
PTRF	NA	NA	NA
PTTG	NA	NA	NA
PTTG1	NA	NA	NA
PUF60	NA	NA	NA
PYDC1	NA	NA	NA
PYDC2	NA	NA	NA
RAB17	NA	NA	NA
RAB7B	NA	NA	NA
RAGE	NA	NA	NA
RARA	NA	NA	NA
RARG	NA	NA	NA
RASF1	NA	NA	NA
RASH	NA	NA	NA
RASK	NA	NA	NA
RB	NA	NA	NA
RB6I2	NA	NA	NA
RBCC1	NA	NA	NA
RBL2	NA	NA	NA
RBTN2	NA	NA	NA
RCAN1	NA	NA	NA
RD23B	NA	NA	NA
REBL1	NA	NA	NA
RELN	NA	NA	NA
REQU	NA	NA	NA
RERE	NA	NA	NA
REXO4	NA	NA	NA
RFOX2	NA	NA	NA
RFX1	NA	NA	NA
RFX2	NA	NA	NA
RFX3	NA	NA	NA
RFX4	NA	NA	NA
RFX5	NA	NA	NA
RFX6	NA	NA	NA
RFX7	NA	NA	NA
RFX8	NA	NA	NA
RFXK	NA	NA	NA
RHG35	NA	NA	NA
RHXF1	NA	NA	NA
RING2	NA	NA	NA
RIPK2	NA	NA	NA
RIPK3	NA	NA	NA
RL40	NA	NA	NA
RM36	NA	NA	NA
RMP	NA	NA	NA
RN19A	NA	NA	NA
RN222	NA	NA	NA
RN3P1	NA	NA	NA
RN3P2	NA	NA	NA
RNC	NA	NA	NA
RNF12	NA	NA	NA
RNF25	NA	NA	NA
RNF31	NA	NA	NA
RO52	NA	NA	NA
ROAA	NA	NA	NA
RORA	NA	NA	NA
RORB	NA	NA	NA
RORG	NA	NA	NA
ROS1	NA	NA	NA
RPA34	NA	NA	NA
RPAB1	NA	NA	NA
RPAB2	NA	NA	NA
RPAB3	NA	NA	NA
RPAB5	NA	NA	NA
RPB1	NA	NA	NA
RPB11	NA	NA	NA
RPB2	NA	NA	NA
RPB3	NA	NA	NA
RPB4	NA	NA	NA
RPB7	NA	NA	NA
RPB9	NA	NA	NA
RPTOR	NA	NA	NA
RRP5	NA	NA	NA
RS27A	NA	NA	NA
RS3	NA	NA	NA
RS3A	NA	NA	NA
RT22	NA	NA	NA
RUVB2	NA	NA	NA
RWDD3	NA	NA	NA
RXRA	NA	NA	NA
RXRB	NA	NA	NA
S10A8	NA	NA	NA
S10A9	NA	NA	NA
S10AC	NA	NA	NA
S26A3	NA	NA	NA
S2A4R	NA	NA	NA
S6OS1	NA	NA	NA
SALL3	NA	NA	NA
SATB1	NA	NA	NA
SATB2	NA	NA	NA
SCML1	NA	NA	NA
SCML2	NA	NA	NA
SCND1	NA	NA	NA
SCND2	NA	NA	NA
SCND3	NA	NA	NA
SCX	NA	NA	NA
SDCB1	NA	NA	NA
SEBOX	NA	NA	NA
SETD6	NA	NA	NA
SF01	NA	NA	NA
SFRP4	NA	NA	NA
SFRP5	NA	NA	NA
SG3A1	NA	NA	NA
SG3A2	NA	NA	NA
SGK1	NA	NA	NA
SGK3	NA	NA	NA
SHOX	NA	NA	NA
SIAH1	NA	NA	NA
SIGIR	NA	NA	NA
SIM1	NA	NA	NA
SIM2	NA	NA	NA
SIR1	NA	NA	NA
SIR2	NA	NA	NA
SIR6	NA	NA	NA
SIVA	NA	NA	NA
SIX1	NA	NA	NA
SIX2	NA	NA	NA
SIX3	NA	NA	NA
SIX5	NA	NA	NA
SMAD6	NA	NA	NA
SMAD9	NA	NA	NA
SMBP2	NA	NA	NA
SMCA2	NA	NA	NA
SMCA4	NA	NA	NA
SMCA5	NA	NA	NA
SMRC1	NA	NA	NA
SMRD3	NA	NA	NA
SND1	NA	NA	NA
SNF5	NA	NA	NA
SNF8	NA	NA	NA
SNPC1	NA	NA	NA
SNPC2	NA	NA	NA
SNPC3	NA	NA	NA
SNPC4	NA	NA	NA
SNPC5	NA	NA	NA
SOLH1	NA	NA	NA
SOLH2	NA	NA	NA
SORCN	NA	NA	NA
SORT	NA	NA	NA
SOX1	NA	NA	NA
SOX10	NA	NA	NA
SOX11	NA	NA	NA
SOX12	NA	NA	NA
SOX13	NA	NA	NA
SOX14	NA	NA	NA
SOX15	NA	NA	NA
SOX17	NA	NA	NA
SOX18	NA	NA	NA
SOX2	NA	NA	NA
SOX21	NA	NA	NA
SOX3	NA	NA	NA
SOX30	NA	NA	NA
SOX4	NA	NA	NA
SOX5	NA	NA	NA
SOX6	NA	NA	NA
SOX7	NA	NA	NA
SOX8	NA	NA	NA
SOX9	NA	NA	NA
SP2	NA	NA	NA
SP201	NA	NA	NA
SP202	NA	NA	NA
SP20H	NA	NA	NA
SP4	NA	NA	NA
SP5	NA	NA	NA
SP6	NA	NA	NA
SP8	NA	NA	NA
SP9	NA	NA	NA
SPDEF	NA	NA	NA
SPHK1	NA	NA	NA
SPI1	NA	NA	NA
SPIB	NA	NA	NA
SPIC	NA	NA	NA
SPOPL	NA	NA	NA
SPT4H	NA	NA	NA
SPT5H	NA	NA	NA
SPT6H	NA	NA	NA
SPZ1	NA	NA	NA
SRBP1	NA	NA	NA
SRBP2	NA	NA	NA
SRCAP	NA	NA	NA
SREC	NA	NA	NA
STA5A	NA	NA	NA
STA5B	NA	NA	NA
STAT2	NA	NA	NA
STF1	NA	NA	NA
STIL	NA	NA	NA
STING	NA	NA	NA
STK36	NA	NA	NA
STK4	NA	NA	NA
STON1	NA	NA	NA
STOX1	NA	NA	NA
SUH	NA	NA	NA
SY14L	NA	NA	NA
T229A	NA	NA	NA
T22D1	NA	NA	NA
T22D2	NA	NA	NA
T22D3	NA	NA	NA
T22D4	NA	NA	NA
T2AG	NA	NA	NA
T2EA	NA	NA	NA
T2EB	NA	NA	NA
T2FA	NA	NA	NA
T2FB	NA	NA	NA
T2H2L	NA	NA	NA
TAB1	NA	NA	NA
TAB2	NA	NA	NA
TAB3	NA	NA	NA
TAD2A	NA	NA	NA
TAD2B	NA	NA	NA
TADBP	NA	NA	NA
TAF13	NA	NA	NA
TAF1A	NA	NA	NA
TAF1B	NA	NA	NA
TAF1C	NA	NA	NA
TAF1D	NA	NA	NA
TAF1L	NA	NA	NA
TAF4	NA	NA	NA
TAF4B	NA	NA	NA
TAF5	NA	NA	NA
TAF6	NA	NA	NA
TAL1	NA	NA	NA
TAL2	NA	NA	NA
TAP26	NA	NA	NA
TAXB1	NA	NA	NA
TBPL1	NA	NA	NA
TBX10	NA	NA	NA
TBX18	NA	NA	NA
TBX4	NA	NA	NA
TCAL1	NA	NA	NA
TCAL7	NA	NA	NA
TCAM1	NA	NA	NA
TCF15	NA	NA	NA
TCF21	NA	NA	NA
TCF23	NA	NA	NA
TCF24	NA	NA	NA
TCFL5	NA	NA	NA
TCP1L	NA	NA	NA
TCP4	NA	NA	NA
TCRG1	NA	NA	NA
TE2IP	NA	NA	NA
TEF	NA	NA	NA
TF2AA	NA	NA	NA
TF2AY	NA	NA	NA
TF2B	NA	NA	NA
TF2H1	NA	NA	NA
TF2H2	NA	NA	NA
TF2H3	NA	NA	NA
TF2H4	NA	NA	NA
TF2H5	NA	NA	NA
TF2L1	NA	NA	NA
TF2LX	NA	NA	NA
TF2LY	NA	NA	NA
TF3A	NA	NA	NA
TF3B	NA	NA	NA
TF3C1	NA	NA	NA
TF3C2	NA	NA	NA
TF3C3	NA	NA	NA
TF3C4	NA	NA	NA
TF3C5	NA	NA	NA
TF3C6	NA	NA	NA
TF65	NA	NA	NA
TF7L1	NA	NA	NA
TF7L2	NA	NA	NA
TFAP4	NA	NA	NA
TFB1M	NA	NA	NA
TFDP3	NA	NA	NA
TFE2	NA	NA	NA
TFE3	NA	NA	NA
TFEB	NA	NA	NA
TFEC	NA	NA	NA
TGIF1	NA	NA	NA
TGIF2	NA	NA	NA
THA	NA	NA	NA
THA11	NA	NA	NA
THB	NA	NA	NA
THIO	NA	NA	NA
THRSP	NA	NA	NA
TIF1B	NA	NA	NA
TIRAP	NA	NA	NA
TISB	NA	NA	NA
TISD	NA	NA	NA
TLR2	NA	NA	NA
TM119	NA	NA	NA
TMF1	NA	NA	NA
TN13B	NA	NA	NA
TNAP3	NA	NA	NA
TNF11	NA	NA	NA
TNF18	NA	NA	NA
TNFA	NA	NA	NA
TNFL4	NA	NA	NA
TNR11	NA	NA	NA
TNR27	NA	NA	NA
TNR4	NA	NA	NA
TNR5	NA	NA	NA
TP53B	NA	NA	NA
TPC2A	NA	NA	NA
TR10A	NA	NA	NA
TR19L	NA	NA	NA
TRADD	NA	NA	NA
TRAF1	NA	NA	NA
TRAF3	NA	NA	NA
TRAF5	NA	NA	NA
TREF1	NA	NA	NA
TRFL	NA	NA	NA
TRI13	NA	NA	NA
TRI14	NA	NA	NA
TRI15	NA	NA	NA
TRI18	NA	NA	NA
TRI22	NA	NA	NA
TRI25	NA	NA	NA
TRI26	NA	NA	NA
TRI27	NA	NA	NA
TRI29	NA	NA	NA
TRI31	NA	NA	NA
TRI32	NA	NA	NA
TRI34	NA	NA	NA
TRI37	NA	NA	NA
TRI38	NA	NA	NA
TRI40	NA	NA	NA
TRI52	NA	NA	NA
TRI62	NA	NA	NA
TRIB1	NA	NA	NA
TRIB2	NA	NA	NA
TRIM1	NA	NA	NA
TRIM5	NA	NA	NA
TRPS1	NA	NA	NA
TRUA	NA	NA	NA
TSP1	NA	NA	NA
TSP4	NA	NA	NA
TSSK4	NA	NA	NA
TULP4	NA	NA	NA
TWST1	NA	NA	NA
TWST2	NA	NA	NA
TYY1	NA	NA	NA
TYY2	NA	NA	NA
UB2V1	NA	NA	NA
UBB	NA	NA	NA
UBC	NA	NA	NA
UBC9	NA	NA	NA
UBE2N	NA	NA	NA
UBF1	NA	NA	NA
UBIP1	NA	NA	NA
UBN1	NA	NA	NA
UBP28	NA	NA	NA
UBP7	NA	NA	NA
UBR5	NA	NA	NA
UBXN7	NA	NA	NA
UFL1	NA	NA	NA
UNC4	NA	NA	NA
USF1	NA	NA	NA
USF2	NA	NA	NA
USF3	NA	NA	NA
VAV	NA	NA	NA
VAX1	NA	NA	NA
VAX2	NA	NA	NA
VDR	NA	NA	NA
VEZF1	NA	NA	NA
VPS72	NA	NA	NA
VSX1	NA	NA	NA
WDFY2	NA	NA	NA
WDR11	NA	NA	NA
WN10B	NA	NA	NA
WNT16	NA	NA	NA
XBP1	NA	NA	NA
XPC	NA	NA	NA
XPF	NA	NA	NA
YBOX1	NA	NA	NA
YBOX3	NA	NA	NA
YETS4	NA	NA	NA
Z280A	NA	NA	NA
Z280B	NA	NA	NA
Z280C	NA	NA	NA
Z280D	NA	NA	NA
Z286A	NA	NA	NA
Z286B	NA	NA	NA
Z354A	NA	NA	NA
Z354B	NA	NA	NA
Z354C	NA	NA	NA
Z355P	NA	NA	NA
Z518A	NA	NA	NA
Z518B	NA	NA	NA
Z585A	NA	NA	NA
Z585B	NA	NA	NA
Z587B	NA	NA	NA
Z658B	NA	NA	NA
Z780A	NA	NA	NA
Z780B	NA	NA	NA
ZBED1	NA	NA	NA
ZBT11	NA	NA	NA
ZBT14	NA	NA	NA
ZBT16	NA	NA	NA
ZBT17	NA	NA	NA
ZBT18	NA	NA	NA
ZBT20	NA	NA	NA
ZBT25	NA	NA	NA
ZBT32	NA	NA	NA
ZBT38	NA	NA	NA
ZBT48	NA	NA	NA
ZBT49	NA	NA	NA
ZC12A	NA	NA	NA
ZEB1	NA	NA	NA
ZEP1	NA	NA	NA
ZEP2	NA	NA	NA
ZEP3	NA	NA	NA
ZF69B	NA	NA	NA
ZFHX3	NA	NA	NA
ZFP1	NA	NA	NA
ZFP14	NA	NA	NA
ZFP2	NA	NA	NA
ZFP28	NA	NA	NA
ZFP3	NA	NA	NA
ZFP30	NA	NA	NA
ZFP37	NA	NA	NA
ZFP42	NA	NA	NA
ZFP82	NA	NA	NA
ZFX	NA	NA	NA
ZFY	NA	NA	NA
ZGLP1	NA	NA	NA
ZHANG	NA	NA	NA
ZHX1	NA	NA	NA
ZHX2	NA	NA	NA
ZHX3	NA	NA	NA
ZIC2	NA	NA	NA
ZIK1	NA	NA	NA
ZIM2	NA	NA	NA
ZIM3	NA	NA	NA
ZKSC1	NA	NA	NA
ZKSC2	NA	NA	NA
ZKSC3	NA	NA	NA
ZKSC4	NA	NA	NA
ZKSC5	NA	NA	NA
ZKSC7	NA	NA	NA
ZKSC8	NA	NA	NA
ZMYM2	NA	NA	NA
ZMYM5	NA	NA	NA
ZN112	NA	NA	NA
ZN117	NA	NA	NA
ZN121	NA	NA	NA
ZN131	NA	NA	NA
ZN132	NA	NA	NA
ZN133	NA	NA	NA
ZN134	NA	NA	NA
ZN135	NA	NA	NA
ZN137	NA	NA	NA
ZN138	NA	NA	NA
ZN140	NA	NA	NA
ZN148	NA	NA	NA
ZN154	NA	NA	NA
ZN155	NA	NA	NA
ZN157	NA	NA	NA
ZN165	NA	NA	NA
ZN174	NA	NA	NA
ZN175	NA	NA	NA
ZN180	NA	NA	NA
ZN182	NA	NA	NA
ZN189	NA	NA	NA
ZN197	NA	NA	NA
ZN202	NA	NA	NA
ZN205	NA	NA	NA
ZN207	NA	NA	NA
ZN211	NA	NA	NA
ZN213	NA	NA	NA
ZN215	NA	NA	NA
ZN217	NA	NA	NA
ZN219	NA	NA	NA
ZN221	NA	NA	NA
ZN222	NA	NA	NA
ZN223	NA	NA	NA
ZN224	NA	NA	NA
ZN225	NA	NA	NA
ZN226	NA	NA	NA
ZN227	NA	NA	NA
ZN229	NA	NA	NA
ZN232	NA	NA	NA
ZN233	NA	NA	NA
ZN234	NA	NA	NA
ZN235	NA	NA	NA
ZN239	NA	NA	NA
ZN250	NA	NA	NA
ZN251	NA	NA	NA
ZN253	NA	NA	NA
ZN254	NA	NA	NA
ZN256	NA	NA	NA
ZN260	NA	NA	NA
ZN263	NA	NA	NA
ZN267	NA	NA	NA
ZN268	NA	NA	NA
ZN274	NA	NA	NA
ZN275	NA	NA	NA
ZN281	NA	NA	NA
ZN283	NA	NA	NA
ZN284	NA	NA	NA
ZN287	NA	NA	NA
ZN296	NA	NA	NA
ZN300	NA	NA	NA
ZN302	NA	NA	NA
ZN304	NA	NA	NA
ZN311	NA	NA	NA
ZN317	NA	NA	NA
ZN320	NA	NA	NA
ZN322	NA	NA	NA
ZN334	NA	NA	NA
ZN33A	NA	NA	NA
ZN33B	NA	NA	NA
ZN345	NA	NA	NA
ZN363	NA	NA	NA
ZN367	NA	NA	NA
ZN37A	NA	NA	NA
ZN382	NA	NA	NA
ZN383	NA	NA	NA
ZN384	NA	NA	NA
ZN391	NA	NA	NA
ZN394	NA	NA	NA
ZN396	NA	NA	NA
ZN397	NA	NA	NA
ZN398	NA	NA	NA
ZN410	NA	NA	NA
ZN415	NA	NA	NA
ZN418	NA	NA	NA
ZN419	NA	NA	NA
ZN420	NA	NA	NA
ZN423	NA	NA	NA
ZN429	NA	NA	NA
ZN431	NA	NA	NA
ZN432	NA	NA	NA
ZN436	NA	NA	NA
ZN438	NA	NA	NA
ZN444	NA	NA	NA
ZN445	NA	NA	NA
ZN446	NA	NA	NA
ZN449	NA	NA	NA
ZN451	NA	NA	NA
ZN454	NA	NA	NA
ZN461	NA	NA	NA
ZN467	NA	NA	NA
ZN470	NA	NA	NA
ZN471	NA	NA	NA
ZN480	NA	NA	NA
ZN483	NA	NA	NA
ZN484	NA	NA	NA
ZN490	NA	NA	NA
ZN493	NA	NA	NA
ZN496	NA	NA	NA
ZN500	NA	NA	NA
ZN501	NA	NA	NA
ZN514	NA	NA	NA
ZN516	NA	NA	NA
ZN521	NA	NA	NA
ZN528	NA	NA	NA
ZN534	NA	NA	NA
ZN540	NA	NA	NA
ZN542	NA	NA	NA
ZN544	NA	NA	NA
ZN546	NA	NA	NA
ZN548	NA	NA	NA
ZN549	NA	NA	NA
ZN551	NA	NA	NA
ZN552	NA	NA	NA
ZN561	NA	NA	NA
ZN564	NA	NA	NA
ZN565	NA	NA	NA
ZN567	NA	NA	NA
ZN568	NA	NA	NA
ZN570	NA	NA	NA
ZN571	NA	NA	NA
ZN573	NA	NA	NA
ZN577	NA	NA	NA
ZN580	NA	NA	NA
ZN583	NA	NA	NA
ZN584	NA	NA	NA
ZN586	NA	NA	NA
ZN595	NA	NA	NA
ZN600	NA	NA	NA
ZN605	NA	NA	NA
ZN606	NA	NA	NA
ZN607	NA	NA	NA
ZN611	NA	NA	NA
ZN613	NA	NA	NA
ZN615	NA	NA	NA
ZN616	NA	NA	NA
ZN621	NA	NA	NA
ZN622	NA	NA	NA
ZN623	NA	NA	NA
ZN624	NA	NA	NA
ZN628	NA	NA	NA
ZN629	NA	NA	NA
ZN630	NA	NA	NA
ZN639	NA	NA	NA
ZN641	NA	NA	NA
ZN649	NA	NA	NA
ZN655	NA	NA	NA
ZN658	NA	NA	NA
ZN660	NA	NA	NA
ZN668	NA	NA	NA
ZN675	NA	NA	NA
ZN677	NA	NA	NA
ZN681	NA	NA	NA
ZN691	NA	NA	NA
ZN696	NA	NA	NA
ZN699	NA	NA	NA
ZN711	NA	NA	NA
ZN717	NA	NA	NA
ZN726	NA	NA	NA
ZN728	NA	NA	NA
ZN746	NA	NA	NA
ZN750	NA	NA	NA
ZN75C	NA	NA	NA
ZN75D	NA	NA	NA
ZN761	NA	NA	NA
ZN770	NA	NA	NA
ZN772	NA	NA	NA
ZN773	NA	NA	NA
ZN782	NA	NA	NA
ZN789	NA	NA	NA
ZN790	NA	NA	NA
ZN792	NA	NA	NA
ZN793	NA	NA	NA
ZN806	NA	NA	NA
ZN808	NA	NA	NA
ZN814	NA	NA	NA
ZN816	NA	NA	NA
ZN821	NA	NA	NA
ZN829	NA	NA	NA
ZN831	NA	NA	NA
ZN835	NA	NA	NA
ZN836	NA	NA	NA
ZN837	NA	NA	NA
ZN841	NA	NA	NA
ZN879	NA	NA	NA
ZN880	NA	NA	NA
ZN883	NA	NA	NA
ZN888	NA	NA	NA
ZNF12	NA	NA	NA
ZNF16	NA	NA	NA
ZNF18	NA	NA	NA
ZNF19	NA	NA	NA
ZNF2	NA	NA	NA
ZNF23	NA	NA	NA
ZNF24	NA	NA	NA
ZNF26	NA	NA	NA
ZNF28	NA	NA	NA
ZNF3	NA	NA	NA
ZNF30	NA	NA	NA
ZNF35	NA	NA	NA
ZNF41	NA	NA	NA
ZNF43	NA	NA	NA
ZNF45	NA	NA	NA
ZNF67	NA	NA	NA
ZNF7	NA	NA	NA
ZNF71	NA	NA	NA
ZNF73	NA	NA	NA
ZNF74	NA	NA	NA
ZNF79	NA	NA	NA
ZNF8	NA	NA	NA
ZNF81	NA	NA	NA
ZNF83	NA	NA	NA
ZNF85	NA	NA	NA
ZNF90	NA	NA	NA
ZNF91	NA	NA	NA
ZNF92	NA	NA	NA
ZNF93	NA	NA	NA
ZNT9	NA	NA	NA
ZRAB2	NA	NA	NA
ZSA5A	NA	NA	NA
ZSA5B	NA	NA	NA
ZSA5C	NA	NA	NA
ZSA5D	NA	NA	NA
ZSC10	NA	NA	NA
ZSC12	NA	NA	NA
ZSC16	NA	NA	NA
ZSC18	NA	NA	NA
ZSC20	NA	NA	NA
ZSC22	NA	NA	NA
ZSC23	NA	NA	NA
ZSC25	NA	NA	NA
ZSC26	NA	NA	NA
ZSC29	NA	NA	NA
ZSC30	NA	NA	NA
ZSC31	NA	NA	NA
ZSC32	NA	NA	NA
ZSC9	NA	NA	NA
ZSCA1	NA	NA	NA
ZSCA2	NA	NA	NA
ZSCA4	NA	NA	NA
ZXDA	NA	NA	NA
ABL1	NA	NA	NA
AFF3	NA	NA	NA
AHCTF1	NA	NA	NA
ALF	NA	NA	NA
ALS2CR8	NA	NA	NA
ANKRD25	NA	NA	NA
ANKRD32	NA	NA	NA
ANKRD5	NA	NA	NA
APC	NA	NA	NA
AR	NA	NA	NA
ARID1B	NA	NA	NA
ARNTL	NA	NA	NA
ARNTL2	NA	NA	NA
ASCC2	NA	NA	NA
ASCC3	NA	NA	NA
ATBF1	NA	NA	NA
ATF6	NA	NA	NA
ATM	NA	NA	NA
BAPX1	NA	NA	NA
BARHL1	NA	NA	NA
BARHL2	NA	NA	NA
BHLHB2	NA	NA	NA
BHLHB3	NA	NA	NA
BHLHB8	NA	NA	NA
BIN1	NA	NA	NA
BLZF1	NA	NA	NA
BOLA1	NA	NA	NA
BRDT	NA	NA	NA
BRF1	NA	NA	NA
BRIP1	NA	NA	NA
BTBD4	NA	NA	NA
BTG1	NA	NA	NA
BZW1	NA	NA	NA
C14orf106	NA	NA	NA
C14orf92	NA	NA	NA
C19orf2	NA	NA	NA
C19orf7	NA	NA	NA
C1orf83	NA	NA	NA
C20orf100	NA	NA	NA
C20orf151	NA	NA	NA
C20orf18	NA	NA	NA
C21orf66	NA	NA	NA
C21orf7	NA	NA	NA
C2orf26	NA	NA	NA
C2orf3	NA	NA	NA
C7orf11	NA	NA	NA
CART1	NA	NA	NA
CCRN4L	NA	NA	NA
CDX1	NA	NA	NA
CDX4	NA	NA	NA
CENPB	NA	NA	NA
CENTG3	NA	NA	NA
CEP110	NA	NA	NA
CHAF1A	NA	NA	NA
CHD2	NA	NA	NA
CHES1	NA	NA	NA
CHX10	NA	NA	NA
CNOT3	NA	NA	NA
CNOT4	NA	NA	NA
CNOT6	NA	NA	NA
CNOT6L	NA	NA	NA
COBRA1	NA	NA	NA
CRABP2	NA	NA	NA
CRAMP1L	NA	NA	NA
CREB3L1	NA	NA	NA
CREB3L3	NA	NA	NA
CREB3L4	NA	NA	NA
CREBL1	NA	NA	NA
CREBL2	NA	NA	NA
CRSP2	NA	NA	NA
CRSP3	NA	NA	NA
CRSP6	NA	NA	NA
CRSP7	NA	NA	NA
CRSP8	NA	NA	NA
CRSP9	NA	NA	NA
CSDA	NA	NA	NA
CSDC2	NA	NA	NA
CSDE1	NA	NA	NA
CSRP2	NA	NA	NA
CTDSPL	NA	NA	NA
CTNNBL1	NA	NA	NA
CUTL1	NA	NA	NA
CUTL2	NA	NA	NA
CXorf43	NA	NA	NA
DAZAP2	NA	NA	NA
DBP	NA	NA	NA
DDB1	NA	NA	NA
DDB2	NA	NA	NA
DEK	NA	NA	NA
DENND4A	NA	NA	NA
DHX38	NA	NA	NA
DIP2C	NA	NA	NA
DKFZp762I137	NA	NA	NA
DLX1	NA	NA	NA
DMRTA1	NA	NA	NA
DMRTB1	NA	NA	NA
DMRTC2	NA	NA	NA
DR1	NA	NA	NA
DTX1	NA	NA	NA
DUX3	NA	NA	NA
DUX4	NA	NA	NA
EBF	NA	NA	NA
ECD	NA	NA	NA
EEF1A1	NA	NA	NA
EIF2AK2	NA	NA	NA
EIF5B	NA	NA	NA
ELAVL2	NA	NA	NA
ELL	NA	NA	NA
ELL2	NA	NA	NA
EN1	NA	NA	NA
EN2	NA	NA	NA
ENO1	NA	NA	NA
ERCC8	NA	NA	NA
ESPL1	NA	NA	NA
ESRRA	NA	NA	NA
ESRRB	NA	NA	NA
ESRRG	NA	NA	NA
ESX1	NA	NA	NA
EWSR1	NA	NA	NA
EYA4	NA	NA	NA
FAIM3	NA	NA	NA
FALZ	NA	NA	NA
FBXL10	NA	NA	NA
FBXL11	NA	NA	NA
FBXO7	NA	NA	NA
FKHL18	NA	NA	NA
FKSG14	NA	NA	NA
FLJ11795	NA	NA	NA
FLJ14768	NA	NA	NA
FLJ23436	NA	NA	NA
FLJ25169	NA	NA	NA
FLJ25680	NA	NA	NA
FLJ31875	NA	NA	NA
FLJ32130	NA	NA	NA
FMR1	NA	NA	NA
FOXD4L1	NA	NA	NA
FOXD4L4	NA	NA	NA
FOXG1A	NA	NA	NA
FOXG1B	NA	NA	NA
FOXG1C	NA	NA	NA
FOXJ2	NA	NA	NA
FOXO1A	NA	NA	NA
FOXO3A	NA	NA	NA
FUSIP1	NA	NA	NA
FXR1	NA	NA	NA
FXR2	NA	NA	NA
GATAD1	NA	NA	NA
GATAD2A	NA	NA	NA
GATAD2B	NA	NA	NA
GIOT-1	NA	NA	NA
GM632	NA	NA	NA
GRLF1	NA	NA	NA
GSCL	NA	NA	NA
GSH1	NA	NA	NA
GSH2	NA	NA	NA
GTF2B	NA	NA	NA
GTF2E1	NA	NA	NA
GTF2E2	NA	NA	NA
GTF2H2	NA	NA	NA
GTF2H3	NA	NA	NA
GTF2H4	NA	NA	NA
GTF2IRD1	NA	NA	NA
GTF3A	NA	NA	NA
GTF3C1	NA	NA	NA
GTF3C2	NA	NA	NA
GTF3C3	NA	NA	NA
GTF3C5	NA	NA	NA
H1F0	NA	NA	NA
H1FX	NA	NA	NA
HABP4	NA	NA	NA
HBXAP	NA	NA	NA
HDAC7A	NA	NA	NA
HDGF2	NA	NA	NA
HELZ	NA	NA	NA
HESX1	NA	NA	NA
HIC2	NA	NA	NA
HIP2	NA	NA	NA
HIST1H1B	NA	NA	NA
HIST1H1T	NA	NA	NA
HIST1H2BB	NA	NA	NA
HIST1H2BC	NA	NA	NA
HIST1H2BD	NA	NA	NA
HIST1H2BE	NA	NA	NA
HIST1H2BG	NA	NA	NA
HIST1H2BH	NA	NA	NA
HIST1H2BJ	NA	NA	NA
HIST1H2BN	NA	NA	NA
HIST2H2BE	NA	NA	NA
HIVEP2	NA	NA	NA
HKR1	NA	NA	NA
HKR2	NA	NA	NA
HKR3	NA	NA	NA
HLX1	NA	NA	NA
HLXB9	NA	NA	NA
HMBOX1	NA	NA	NA
HMG20B	NA	NA	NA
HMG2L1	NA	NA	NA
HMG4L	NA	NA	NA
HMGB3	NA	NA	NA
HMGB4	NA	NA	NA
HMGN1	NA	NA	NA
HMGN4	NA	NA	NA
HMX1	NA	NA	NA
HNRNPG-T	NA	NA	NA
HNRPAB	NA	NA	NA
HNRPR	NA	NA	NA
HNRPUL1	NA	NA	NA
HOP	NA	NA	NA
HOXA1	NA	NA	NA
HOXA10	NA	NA	NA
HOXA11	NA	NA	NA
HOXA13	NA	NA	NA
HOXA2	NA	NA	NA
HOXA3	NA	NA	NA
HOXA4	NA	NA	NA
HOXA5	NA	NA	NA
HOXA6	NA	NA	NA
HOXA7	NA	NA	NA
HOXA9	NA	NA	NA
HOXB1	NA	NA	NA
HOXB13	NA	NA	NA
HOXB2	NA	NA	NA
HOXB3	NA	NA	NA
HOXB4	NA	NA	NA
HOXB5	NA	NA	NA
HOXB6	NA	NA	NA
HOXB7	NA	NA	NA
HOXB8	NA	NA	NA
HOXB9	NA	NA	NA
HOXC10	NA	NA	NA
HOXC11	NA	NA	NA
HOXC12	NA	NA	NA
HOXC13	NA	NA	NA
HOXC4	NA	NA	NA
HOXC5	NA	NA	NA
HOXC6	NA	NA	NA
HOXC8	NA	NA	NA
HOXC9	NA	NA	NA
HOXD1	NA	NA	NA
HOXD10	NA	NA	NA
HOXD11	NA	NA	NA
HOXD12	NA	NA	NA
HOXD13	NA	NA	NA
HOXD3	NA	NA	NA
HOXD4	NA	NA	NA
HOXD8	NA	NA	NA
HOXD9	NA	NA	NA
HSBP1	NA	NA	NA
HSF2BP	NA	NA	NA
HSMPP8	NA	NA	NA
HSZFP36	NA	NA	NA
HTATIP	NA	NA	NA
HTATIP2	NA	NA	NA
HTATSF1	NA	NA	NA
HTLF	NA	NA	NA
ID4	NA	NA	NA
IFI16	NA	NA	NA
IGHMBP2	NA	NA	NA
IPF1	NA	NA	NA
IRX1	NA	NA	NA
IRX2	NA	NA	NA
IRX4	NA	NA	NA
IRX5	NA	NA	NA
IRX6	NA	NA	NA
ISGF3G	NA	NA	NA
ISL2	NA	NA	NA
IVNS1ABP	NA	NA	NA
JARID1A	NA	NA	NA
JARID1B	NA	NA	NA
JMJD1C	NA	NA	NA
JMJD2A	NA	NA	NA
JMJD2B	NA	NA	NA
JMJD2C	NA	NA	NA
JRK	NA	NA	NA
KHDRBS2	NA	NA	NA
KHSRP	NA	NA	NA
KIAA0194	NA	NA	NA
KIAA0863	NA	NA	NA
KIAA1443	NA	NA	NA
KIAA1559	NA	NA	NA
KIAA1862	NA	NA	NA
KLF15	NA	NA	NA
KNTC1	NA	NA	NA
L3MBTL	NA	NA	NA
L3MBTL2	NA	NA	NA
L3MBTL3	NA	NA	NA
L3MBTL4	NA	NA	NA
LASS2	NA	NA	NA
LASS3	NA	NA	NA
LASS4	NA	NA	NA
LASS5	NA	NA	NA
LHX4	NA	NA	NA
LHX5	NA	NA	NA
LHX9	NA	NA	NA
LIN28	NA	NA	NA
LMO6	NA	NA	NA
LOC115648	NA	NA	NA
LOC126295	NA	NA	NA
LOC129138	NA	NA	NA
LOC148203	NA	NA	NA
LOC360030	NA	NA	NA
LOC643641	NA	NA	NA
LOC90321	NA	NA	NA
LOC91661	NA	NA	NA
LRRFIP1	NA	NA	NA
LW-1	NA	NA	NA
MATR3	NA	NA	NA
MBD1	NA	NA	NA
MCM2	NA	NA	NA
MCM3	NA	NA	NA
MCM4	NA	NA	NA
MCM5	NA	NA	NA
MCM6	NA	NA	NA
MCM7	NA	NA	NA
MCMDC1	NA	NA	NA
MED8	NA	NA	NA
MEIS3	NA	NA	NA
MEIS3P1	NA	NA	NA
MGC13138	NA	NA	NA
MGC17403	NA	NA	NA
MIZF	NA	NA	NA
MKI67IP	NA	NA	NA
MLL	NA	NA	NA
MLL2	NA	NA	NA
MLL3	NA	NA	NA
MLL4	NA	NA	NA
MLL5	NA	NA	NA
MLLT1	NA	NA	NA
MLLT3	NA	NA	NA
MLLT7	NA	NA	NA
MLR1	NA	NA	NA
MLR2	NA	NA	NA
MLXIPL	NA	NA	NA
MMS19L	NA	NA	NA
MORF4	NA	NA	NA
MSC	NA	NA	NA
MSL3L1	NA	NA	NA
MXD1	NA	NA	NA
MXD3	NA	NA	NA
MXD4	NA	NA	NA
MYCL1	NA	NA	NA
MYST2	NA	NA	NA
MYST3	NA	NA	NA
MYST4	NA	NA	NA
NAP1L2	NA	NA	NA
NAP1L3	NA	NA	NA
NAP1L4	NA	NA	NA
NARG1	NA	NA	NA
NDNL2	NA	NA	NA
NEIL2	NA	NA	NA
NEUROD1	NA	NA	NA
NEUROD2	NA	NA	NA
NEUROD4	NA	NA	NA
NEUROD6	NA	NA	NA
NEUROG1	NA	NA	NA
NEUROG2	NA	NA	NA
NEUROG3	NA	NA	NA
NFE2L1	NA	NA	NA
NFE2L2	NA	NA	NA
NFE2L3	NA	NA	NA
NFKBIL1	NA	NA	NA
NFKBIL2	NA	NA	NA
NFRKB	NA	NA	NA
NHLH1	NA	NA	NA
NHLH2	NA	NA	NA
NKD2	NA	NA	NA
NKX2-2	NA	NA	NA
NKX2-3	NA	NA	NA
NKX2-5	NA	NA	NA
NKX2-8	NA	NA	NA
NKX3-1	NA	NA	NA
NKX6-1	NA	NA	NA
NKX6-2	NA	NA	NA
NMI	NA	NA	NA
NPM2	NA	NA	NA
NR2C1	NA	NA	NA
NR2E1	NA	NA	NA
NR2F1	NA	NA	NA
NR2F2	NA	NA	NA
NR3C1	NA	NA	NA
NR3C2	NA	NA	NA
NR5A1	NA	NA	NA
NSBP1	NA	NA	NA
ONECUT1	NA	NA	NA
ONECUT2	NA	NA	NA
ORC2L	NA	NA	NA
OTEX	NA	NA	NA
OTX1	NA	NA	NA
OTX2	NA	NA	NA
P8	NA	NA	NA
PAPOLA	NA	NA	NA
PAPOLB	NA	NA	NA
PAPOLG	NA	NA	NA
PARN	NA	NA	NA
PAWR	NA	NA	NA
PAX1	NA	NA	NA
PAX4	NA	NA	NA
PB1	NA	NA	NA
PBXIP1	NA	NA	NA
PCAF	NA	NA	NA
PCGF4	NA	NA	NA
PCQAP	NA	NA	NA
PDCD11	NA	NA	NA
PDLIM4	NA	NA	NA
PEPP-2	NA	NA	NA
PGR	NA	NA	NA
PHF15	NA	NA	NA
PHF16	NA	NA	NA
PHF17	NA	NA	NA
PHOX2A	NA	NA	NA
PHOX2B	NA	NA	NA
PIR	NA	NA	NA
PKNOX1	NA	NA	NA
PKNOX2	NA	NA	NA
PLRG1	NA	NA	NA
PMS1	NA	NA	NA
PMS2L3	NA	NA	NA
PNN	NA	NA	NA
PNRC2	NA	NA	NA
POGK	NA	NA	NA
POLR1A	NA	NA	NA
POLR1B	NA	NA	NA
POLR1C	NA	NA	NA
POLR1D	NA	NA	NA
POLR1E	NA	NA	NA
POLR2A	NA	NA	NA
POLR2B	NA	NA	NA
POLR2C	NA	NA	NA
POLR2D	NA	NA	NA
POLR2E	NA	NA	NA
POLR2F	NA	NA	NA
POLR2G	NA	NA	NA
POLR2H	NA	NA	NA
POLR2I	NA	NA	NA
POLR2J	NA	NA	NA
POLR2J2	NA	NA	NA
POLR2K	NA	NA	NA
POLR2L	NA	NA	NA
POLR3A	NA	NA	NA
POLR3B	NA	NA	NA
POLR3C	NA	NA	NA
POLR3D	NA	NA	NA
POLR3E	NA	NA	NA
POLR3F	NA	NA	NA
POLR3H	NA	NA	NA
POLR3K	NA	NA	NA
POU1F1	NA	NA	NA
POU2AF1	NA	NA	NA
POU2F1	NA	NA	NA
POU2F2	NA	NA	NA
POU2F3	NA	NA	NA
POU3F1	NA	NA	NA
POU3F2	NA	NA	NA
POU3F3	NA	NA	NA
POU3F4	NA	NA	NA
POU4F1	NA	NA	NA
POU4F2	NA	NA	NA
POU4F3	NA	NA	NA
POU5F1	NA	NA	NA
POU5F1P1	NA	NA	NA
POU6F1	NA	NA	NA
POU6F2	NA	NA	NA
[truncated: 663 more rows]

## Sheet: SuppTable2
Group	center	Test	value	qval	logPV	threshold	Data
coas	TCGA	rank.up.L	0.173158	0.493078	0.307084	NS	Expression
cors	TCGA	rank.up.L	0.752312	1	0	NS	Expression
mixed	TCGA	rank.up.L	0.000159998	0.00095999	3.01773	Significant	Expression
TFs	TCGA	rank.up.L	0.849632	1	0	NS	Expression
coas	MSKCC	rank.up.L	0.00446996	0.0198543	1.70214	Significant	Expression
cors	MSKCC	rank.up.L	7.99992e-05	0.000548566	3.26077	Significant	Expression
mixed	MSKCC	rank.up.L	9.9999e-06	8.72719e-05	4.05913	Significant	Expression
TFs	MSKCC	rank.up.L	9.9999e-06	8.72719e-05	4.05913	Significant	Expression
coas	SU2C	rank.up.L	0.201168	0.513544	0.289422	NS	Expression
cors	SU2C	rank.up.L	0.223128	0.549238	0.26024	NS	Expression
mixed	SU2C	rank.up.L	0.0665993	0.255741	0.592199	NS	Expression
TFs	SU2C	rank.up.L	0.0725593	0.267911	0.572009	NS	Expression
coas	NEURO	rank.up.L	0.0158798	0.0662811	1.17861	Significant	Expression
cors	NEURO	rank.up.L	0.347567	0.775962	0.110159	NS	Expression
mixed	NEURO	rank.up.L	0.596434	1	0	NS	Expression
TFs	NEURO	rank.up.L	0.505185	0.98975	0.00447444	NS	Expression
coas	FH	rank.up.L	9.9999e-06	8.72719e-05	4.05913	Significant	Expression
cors	FH	rank.up.L	9.9999e-06	8.72719e-05	4.05913	Significant	Expression
mixed	FH	rank.up.L	0.00276997	0.0139956	1.85401	Significant	Expression
TFs	FH	rank.up.L	9.9999e-06	8.72719e-05	4.05913	Significant	Expression
coas	MICH	rank.up.L	0.742933	1	0	NS	Expression
cors	MICH	rank.up.L	0.97169	1	0	NS	Expression
mixed	MICH	rank.up.L	0.580604	1	0	NS	Expression
TFs	MICH	rank.up.L	0.201808	0.513544	0.289422	NS	Expression
coas	TCGA	rank.up.H	0.826642	1	0	NS	Expression
cors	TCGA	rank.up.H	0.247588	0.587926	0.230678	NS	Expression
mixed	TCGA	rank.up.H	0.99985	1	0	NS	Expression
TFs	TCGA	rank.up.H	0.150338	0.451015	0.345809	NS	Expression
coas	MSKCC	rank.up.H	0.99553	1	0	NS	Expression
cors	MSKCC	rank.up.H	0.99993	1	0	NS	Expression
mixed	MSKCC	rank.up.H	1	1	0	NS	Expression
TFs	MSKCC	rank.up.H	1	1	0	NS	Expression
coas	SU2C	rank.up.H	0.798842	1	0	NS	Expression
cors	SU2C	rank.up.H	0.776882	1	0	NS	Expression
mixed	SU2C	rank.up.H	0.933411	1	0	NS	Expression
TFs	SU2C	rank.up.H	0.927451	1	0	NS	Expression
coas	NEURO	rank.up.H	0.98413	1	0	NS	Expression
cors	NEURO	rank.up.H	0.652443	1	0	NS	Expression
mixed	NEURO	rank.up.H	0.386276	0.842784	0.0742836	NS	Expression
TFs	NEURO	rank.up.H	0.494825	0.98965	0.00451833	NS	Expression
coas	FH	rank.up.H	1	1	0	NS	Expression
cors	FH	rank.up.H	1	1	0	NS	Expression
mixed	FH	rank.up.H	0.99724	1	0	NS	Expression
TFs	FH	rank.up.H	1	1	0	NS	Expression
coas	MICH	rank.up.H	0.256327	0.587926	0.230678	NS	Expression
cors	MICH	rank.up.H	0.0281197	0.112479	0.948929	Significant	Expression
mixed	MICH	rank.up.H	0.418276	0.872923	0.0590238	NS	Expression
TFs	MICH	rank.up.H	0.797692	1	0	NS	Expression
coas	TCGA	rank.down.L	0.99999	1	0	NS	Expression
cors	TCGA	rank.down.L	0.99985	1	0	NS	Expression
mixed	TCGA	rank.down.L	1	1	0	NS	Expression
TFs	TCGA	rank.down.L	0.99546	1	0	NS	Expression
coas	MSKCC	rank.down.L	1	1	0	NS	Expression
cors	MSKCC	rank.down.L	1	1	0	NS	Expression
mixed	MSKCC	rank.down.L	1	1	0	NS	Expression
TFs	MSKCC	rank.down.L	0.99993	1	0	NS	Expression
coas	SU2C	rank.down.L	0.884191	1	0	NS	Expression
cors	SU2C	rank.down.L	0.453145	0.925574	0.033589	NS	Expression
mixed	SU2C	rank.down.L	0.820242	1	0	NS	Expression
TFs	SU2C	rank.down.L	0.257217	0.587926	0.230678	NS	Expression
coas	NEURO	rank.down.L	0.918101	1	0	NS	Expression
cors	NEURO	rank.down.L	0.924331	1	0	NS	Expression
mixed	NEURO	rank.down.L	0.99889	1	0	NS	Expression
TFs	NEURO	rank.down.L	0.587424	1	0	NS	Expression
coas	FH	rank.down.L	1	1	0	NS	Expression
cors	FH	rank.down.L	1	1	0	NS	Expression
mixed	FH	rank.down.L	0.99633	1	0	NS	Expression
TFs	FH	rank.down.L	0.99961	1	0	NS	Expression
coas	MICH	rank.down.L	0.107229	0.343133	0.464538	NS	Expression
cors	MICH	rank.down.L	0.175978	0.493078	0.307084	NS	Expression
mixed	MICH	rank.down.L	0.891591	1	0	NS	Expression
TFs	MICH	rank.down.L	0.203278	0.513544	0.289422	NS	Expression
coas	TCGA	rank.down.H	1.99998e-05	0.000159998	3.79588	Significant	Expression
cors	TCGA	rank.down.H	0.000159998	0.00095999	3.01773	Significant	Expression
mixed	TCGA	rank.down.H	9.9999e-06	8.72719e-05	4.05913	Significant	Expression
TFs	TCGA	rank.down.H	0.00454995	0.0198543	1.70214	Significant	Expression
coas	MSKCC	rank.down.H	9.9999e-06	8.72719e-05	4.05913	Significant	Expression
cors	MSKCC	rank.down.H	9.9999e-06	8.72719e-05	4.05913	Significant	Expression
mixed	MSKCC	rank.down.H	9.9999e-06	8.72719e-05	4.05913	Significant	Expression
TFs	MSKCC	rank.down.H	7.99992e-05	0.000548566	3.26077	Significant	Expression
coas	SU2C	rank.down.H	0.115819	0.358665	0.445311	NS	Expression
cors	SU2C	rank.down.H	0.546865	1	0	NS	Expression
mixed	SU2C	rank.down.H	0.179768	0.493078	0.307084	NS	Expression
TFs	SU2C	rank.down.H	0.742793	1	0	NS	Expression
coas	NEURO	rank.down.H	0.0819092	0.280831	0.551554	NS	Expression
cors	NEURO	rank.down.H	0.0756792	0.269082	0.570116	NS	Expression
mixed	NEURO	rank.down.H	0.00111999	0.00597327	2.22379	Significant	Expression
TFs	NEURO	rank.down.H	0.412586	0.872923	0.0590238	NS	Expression
coas	FH	rank.down.H	9.9999e-06	8.72719e-05	4.05913	Significant	Expression
cors	FH	rank.down.H	9.9999e-06	8.72719e-05	4.05913	Significant	Expression
mixed	FH	rank.down.H	0.00367996	0.0176638	1.75292	Significant	Expression
TFs	FH	rank.down.H	0.000399996	0.0022588	2.64612	Significant	Expression
coas	MICH	rank.down.H	0.892051	1	0	NS	Expression
cors	MICH	rank.down.H	0.817972	1	0	NS	Expression
mixed	MICH	rank.down.H	0.106109	0.343133	0.464538	NS	Expression
TFs	MICH	rank.down.H	0.795062	1	0	NS	Expression

## Sheet: SuppTable3
Group	center	Test	logPV	threshold
cosmic.mutants	TCGA	rank_cds_H	1.92812	Significant
cosmic.mutants	NEURO	rank_cds_H	1.92812	Significant
cosmic.mutants	SU2C	rank_cds_H	1.89689	Significant
cosmic.mutants	FH	rank_cds_H	3.69897	Significant
cosmic.mutants	MICH	rank_cds_H	1.92812	Significant

## Sheet: SuppTable4.LISA
Transcription.Factor	rank	logPV
FOXA1	1	42.0453
AR	2	41.2218
GATA2	3	30.7645
HOXB13	4	30.1433
PIAS1	5	29.2291
NR3C1	6	26.4089
CTRL	7	21.0964
FOXA2	8	19.4202
CEBPB	9	17.2749
GATA3	10	15.1355
NKX3-1	11	14.4101
LMNB1	12	14.2388
HDAC3	13	13.6556
TET2	14	13.3893
SOX4	15	12.9957
PRDM6	16	12.9245
PBX3	17	12.9208
NUP98-HOXA9	18	10.4949
LMNA	19	10.4908
ESR1	20	10.4306
BMI1	21	10.3862
SP140	22	10.3439
RNF2	23	10.1302
SUMO2	24	10.0496
HES2	25	9.96658
PR	26	9.60033
PSMA7	27	9.55909
SMARCA4	28	9.42251
FOS	29	9.20831
NANOG	30	9.11182
SOX2	31	8.86967
ERG	32	8.74715
MYC	33	8.42597
FOXH1	34	8.4034
ZBTB48	35	8.29414
CTCF	36	8.21824
PDX1	37	8.19928
AFF1	38	8.18642
SIX2	39	8.02595
GLI2	40	8.01412
LHX2	41	7.83863
SMC1A	42	7.8041
BATF3	43	7.77728
PPARG	44	7.73993
STAT3	45	7.70553
5MC	46	7.65561
GATA6	47	7.54212
WDR5	48	7.46725
HLF	49	7.25571
RELA	50	7.17653
